# Supplementary material for: {2,2′-[(5-Bromo­pyridine-2,3-di­yl)bis­(nitrilo­methyl­idyne)]diphenolato}chlorido(N,N-dimethyl­formamide)iron(III)
Source: Acta Crystallogr Sect E Struct Rep Online. 2009 Sep 12;65(Pt 10):m1202. doi: 10.1107/S1600536809031432 (PMC2970197; doi:10.1107/S1600536809031432)
Supplement: Supplementary file 1 [file e-65-m1202-sup1.cif]

##############################################################################
###                                                                        ###
###        Electronic paper (Acta Crystallographica Section E)             ###
###                                                                        ###
##############################################################################
#                                                                            #
# This CIF contains the data in a paper accepted for publication in Acta     #
# Crystallographica Section E. It conforms to the requirements of Notes      #
# for Authors for Section E, and has been peer reviewed under the auspices   #
# of the IUCr Commission on Journals.                                        #
#                                                                            #
# Full details of the Crystallographic Information File format               #
# are given in the paper "The Crystallographic Information File (CIF):       #
# a New Standard Archive File for Crystallography" by S. R. Hall, F. H.      #
# Allen and I. D. Brown [Acta Cryst. (1991), A47, 655-685].                  #
#                                                                            #
# The current version of the core CIF dictionary is obtainable from          #
# ftp://ftp.iucr.org/pub/cif_core.dic. The current version number is 2.4.    #
#                                                                            #
# Software is freely available for graphical display of the structure(s) in  #
# this CIF.  For information consult the CIF home page http://www.iucr.org/  #
# cif/home.html                                                              #
#                                                                            #
# This file may be used for bona fide research purposes within the           #
# scientific community so long as proper attribution is given to the journal # 
# article from which it was obtained.                                        #
#                                                                            #
##############################################################################
                                             
data_global
_audit_creation_method     'SHELXL97'
_journal_date_recd_electronic     2009-07-30
_journal_date_accepted     2009-08-10
_journal_name_full     'Acta Crystallographica, Section E'
_journal_year     2009
_journal_volume     65
_journal_issue     10
_journal_page_first     m1202
_journal_page_last     m1202
_journal_paper_category     QM
_journal_coeditor_code     TK2520
_publ_contact_author_name     'Ning, Sheng'
_publ_contact_author_address
;
Department of Chemistry & Chemical Engineering
Jining University
Qufu 273155
People's Republic of China
;
_publ_contact_author_email     'shengning@mail.sdu.edu.cn'
_publ_contact_author_phone     '0086-0537-3196089'
_publ_section_title
;\
{2,2'-[(5-Bromopyridine-2,3-diyl)bis(nitrilomethylidyne)]diphenolato}\
chlorido(<i>N</i>,<i>N</i>-dimethylformamide)iron(III)
;
loop_
    _publ_author_name
    _publ_author_address
    'Sheng, Ning'
;
Department of Chemistry & Chemical Engineering
Jining University
Qufu 273155
People's Republic of China
;
    'Ni, Zhonghai'
;
School of Chemistry & Chemical Engineering
Shandong University
Jinan 250100
People's Republic of China
;
data_I
_audit_creation_method     SHELXL-97
_chemical_name_systematic
;
{2,2'-[(5-Bromopyridine-2,3-
diyl)bis(nitrilomethylidyne)]diphenolato}chlorido(<i>N</i>,<i>N</i>-
dimethylformamide)iron(III)
;
_chemical_name_common     ?
_chemical_formula_moiety     'C22 H19 Br Cl Fe N4 O3 '
_chemical_formula_sum     'C22 H19 Br Cl Fe N4 O3'
_chemical_formula_iupac     '[Fe (C19 H12 Br Cl N3 O2) (C3 H7 N O)]'
_chemical_formula_weight     558.62
_chemical_melting_point     ?
_symmetry_cell_setting     monoclinic
_symmetry_space_group_name_H-M     'P 21/c'
_symmetry_space_group_name_Hall     '-P 2ybc'
loop_
    _symmetry_equiv_pos_as_xyz
    'x, y, z'
    '-x, y+1/2, -z+1/2'
    '-x, -y, -z'
    'x, -y-1/2, z-1/2'
_cell_length_a     13.1626(11)
_cell_length_b     15.3553(13)
_cell_length_c     12.6376(11)
_cell_angle_alpha     90
_cell_angle_beta     118.1860(10)
_cell_angle_gamma     90
_cell_volume     2251.4(3)
_cell_formula_units_Z     4
_cell_measurement_reflns_used     ?
_cell_measurement_theta_min     ?
_cell_measurement_theta_max     ?
_cell_measurement_temperature     293(2)
_exptl_crystal_description     block
_exptl_crystal_colour     'red-brown'
_exptl_crystal_size_max     0.21
_exptl_crystal_size_mid     0.15
_exptl_crystal_size_min     0.11
_exptl_crystal_density_diffrn     1.647
_exptl_crystal_density_meas     ?
_exptl_crystal_density_method     'not measured'
_exptl_crystal_F_000     1122
_exptl_absorpt_coefficient_mu     2.595
_exptl_absorpt_correction_type     multi-scan
_exptl_absorpt_process_details     '(SADABS; Sheldrick, 1996)'
_exptl_absorpt_correction_T_min     0.612
_exptl_absorpt_correction_T_max     0.763
_exptl_special_details
;
;
_diffrn_ambient_temperature     293(2)
_diffrn_radiation_type     MoK\a
_diffrn_radiation_wavelength     0.71073
_diffrn_radiation_source     'fine-focus sealed tube'
_diffrn_radiation_monochromator     graphite
_diffrn_measurement_device_type     'Bruker APEXII CCD area-detector'
_diffrn_measurement_method     '\f and \w'
_diffrn_detector_area_resol_mean     ?
_diffrn_reflns_number     11869
_diffrn_reflns_av_R_equivalents     0.023
_diffrn_reflns_av_sigmaI/netI     0.029
_diffrn_reflns_theta_min     2.2
_diffrn_reflns_theta_max     26.0
_diffrn_reflns_theta_full     26.00
_diffrn_measured_fraction_theta_max     0.998
_diffrn_measured_fraction_theta_full     0.998
_diffrn_reflns_limit_h_min     -16
_diffrn_reflns_limit_h_max     16
_diffrn_reflns_limit_k_min     -14
_diffrn_reflns_limit_k_max     18
_diffrn_reflns_limit_l_min     -15
_diffrn_reflns_limit_l_max     13
_diffrn_standards_number     0
_diffrn_standards_interval_count     0
_diffrn_standards_interval_time     0
_diffrn_standards_decay_%     0
_refine_special_details
;
Refinement of <i>F</i>^2^ against ALL reflections. The weighted <i>R</i>-factor
<i>wR</i> and goodness of fit <i>S</i> are based on <i>F</i>^2^, conventional
<i>R</i>-factors <i>R</i> are based on <i>F</i>, with <i>F</i> set to zero for
negative <i>F</i>^2^. The threshold expression of <i>F</i>^2^ >
\s(<i>F</i>^2^) is used only for calculating <i>R</i>-factors(gt) <i>etc</i>.
and is not relevant to the choice of reflections for refinement.
<i>R</i>-factors based on <i>F</i>^2^ are statistically about twice as large
as those based on <i>F</i>, and <i>R</i>- factors based on ALL data will be
even larger.
;
_reflns_number_total     4421
_reflns_number_gt     3468
_reflns_threshold_expression     I>2\s(I)
_refine_ls_structure_factor_coef     Fsqd
_refine_ls_matrix_type     full
_refine_ls_R_factor_all     0.054
_refine_ls_R_factor_gt     0.039
_refine_ls_wR_factor_gt     0.108
_refine_ls_wR_factor_ref     0.117
_refine_ls_goodness_of_fit_ref     1.04
_refine_ls_restrained_S_all     1.04
_refine_ls_number_reflns     4421
_refine_ls_number_parameters     291
_refine_ls_number_restraints     0
_refine_ls_hydrogen_treatment     constr
_refine_ls_weighting_scheme     calc
_refine_ls_weighting_details
         'calc w=1/[\s^2^(Fo^2^)+(0.0664P)^2^+1.0974P] where P=(Fo^2^+2Fc^2^)/3'
_atom_sites_solution_hydrogens     geom
_atom_sites_solution_primary     direct
_atom_sites_solution_secondary     difmap
_refine_ls_shift/su_max     0.002
_refine_ls_shift/su_mean     0.000
_refine_diff_density_max     1.35
_refine_diff_density_min     -0.39
_refine_ls_extinction_method     none
_refine_ls_extinction_coef     ?
loop_
    _atom_type_symbol
    _atom_type_description
    _atom_type_scat_dispersion_real
    _atom_type_scat_dispersion_imag
    _atom_type_scat_source
    'C' 'C' 0.0033 0.0016
                         'International Tables Vol C Tables 4.2.6.8 and 6.1.1.4'
    'H' 'H' 0.0000 0.0000
                         'International Tables Vol C Tables 4.2.6.8 and 6.1.1.4'
    'N' 'N' 0.0061 0.0033
                         'International Tables Vol C Tables 4.2.6.8 and 6.1.1.4'
    'O' 'O' 0.0106 0.0060
                         'International Tables Vol C Tables 4.2.6.8 and 6.1.1.4'
    'Fe' 'Fe' 0.3463 0.8444
                         'International Tables Vol C Tables 4.2.6.8 and 6.1.1.4'
    'Br' 'Br' -0.2901 2.4595
                         'International Tables Vol C Tables 4.2.6.8 and 6.1.1.4'
    'Cl' 'Cl' 0.1484 0.1585
                         'International Tables Vol C Tables 4.2.6.8 and 6.1.1.4'
_computing_data_collection     'APEX2 (Bruker, 2004)'
_computing_cell_refinement     'SAINT-Plus (Bruker, 2004)'
_computing_data_reduction     'SAINT-Plus (Bruker, 2004)'
_computing_structure_solution     'SHELXS97 (Sheldrick, 2008)'
_computing_structure_refinement     'SHELXL97 (Sheldrick, 2008)'
_computing_molecular_graphics     'SHELXL97 (Sheldrick, 2008)'
_computing_publication_material     'SHELXL97 (Sheldrick, 2008)'
loop_
    _atom_site_type_symbol
    _atom_site_label
    _atom_site_fract_x
    _atom_site_fract_y
    _atom_site_fract_z
    _atom_site_U_iso_or_equiv
    _atom_site_adp_type
    _atom_site_calc_flag
    _atom_site_refinement_flags
    _atom_site_occupancy
    _atom_site_disorder_assembly
    _atom_site_disorder_group
    Fe Fe1 0.81172(4) 0.45734(3) 0.12689(4) 0.04193(15) Uani d . 1 . .
    Br Br1 0.45611(3) 0.63148(3) 0.36373(4) 0.06309(16) Uani d . 1 . .
    Cl Cl1 0.68099(7) 0.34010(6) 0.05361(9) 0.0584(3) Uani d . 1 . .
    O O1 0.94591(19) 0.38509(16) 0.1821(2) 0.0511(6) Uani d . 1 . .
    O O2 0.78233(19) 0.49869(16) -0.0266(2) 0.0505(6) Uani d . 1 . .
    O O3 0.9319(2) 0.56438(16) 0.2007(2) 0.0555(6) Uani d . 1 . .
    N N1 0.8280(2) 0.45132(16) 0.3011(2) 0.0412(6) Uani d . 1 . .
    N N2 0.6755(2) 0.54061(16) 0.1157(2) 0.0401(6) Uani d . 1 . .
    N N3 1.0807(2) 0.63665(18) 0.1998(3) 0.0498(7) Uani d . 1 . .
    N N4 0.7329(2) 0.48025(19) 0.4177(3) 0.0501(7) Uani d . 1 . .
    C C1 0.7382(3) 0.4908(2) 0.3158(3) 0.0410(7) Uani d . 1 . .
    C C2 0.6585(3) 0.53962(19) 0.2178(3) 0.0394(7) Uani d . 1 . .
    C C3 0.5712(3) 0.5822(2) 0.2311(3) 0.0450(7) Uani d . 1 . .
    H H3 0.5163 0.6158 0.1694 0.054 Uiso calc R 1 . .
    C C4 0.5694(3) 0.5727(2) 0.3380(3) 0.0472(8) Uani d . 1 . .
    C C5 0.6484(3) 0.5206(2) 0.4282(3) 0.0515(8) Uani d . 1 . .
    H H5 0.6426 0.5135 0.4982 0.062 Uiso calc R 1 . .
    C C6 0.9158(3) 0.4183(2) 0.3952(3) 0.0452(7) Uani d . 1 . .
    H H6 0.9172 0.4251 0.4690 0.054 Uiso calc R 1 . .
    C C7 1.0095(3) 0.3728(2) 0.3937(3) 0.0454(8) Uani d . 1 . .
    C C8 1.0937(3) 0.3383(2) 0.5057(3) 0.0551(9) Uani d . 1 . .
    H H8 1.0876 0.3493 0.5748 0.066 Uiso calc R 1 . .
    C C9 1.1837(3) 0.2891(3) 0.5130(4) 0.0632(11) Uani d . 1 . .
    H H9 1.2383 0.2667 0.5864 0.076 Uiso calc R 1 . .
    C C10 1.1924(3) 0.2731(2) 0.4092(4) 0.0612(10) Uani d . 1 . .
    H H10 1.2529 0.2392 0.4141 0.073 Uiso calc R 1 . .
    C C11 1.1146(3) 0.3058(2) 0.3007(4) 0.0547(9) Uani d . 1 . .
    H H11 1.1235 0.2947 0.2332 0.066 Uiso calc R 1 . .
    C C12 1.0196(3) 0.3567(2) 0.2898(3) 0.0448(8) Uani d . 1 . .
    C C13 0.6053(3) 0.5821(2) 0.0183(3) 0.0414(7) Uani d . 1 . .
    H H13 0.5427 0.6095 0.0191 0.050 Uiso calc R 1 . .
    C C14 0.6146(3) 0.5897(2) -0.0883(3) 0.0424(7) Uani d . 1 . .
    C C15 0.5322(3) 0.6421(2) -0.1808(3) 0.0524(9) Uani d . 1 . .
    H H15 0.4718 0.6658 -0.1716 0.063 Uiso calc R 1 . .
    C C16 0.5389(3) 0.6588(3) -0.2836(3) 0.0594(10) Uani d . 1 . .
    H H16 0.4838 0.6936 -0.3434 0.071 Uiso calc R 1 . .
    C C17 0.6287(3) 0.6233(3) -0.2976(4) 0.0604(10) Uani d . 1 . .
    H H17 0.6344 0.6355 -0.3667 0.072 Uiso calc R 1 . .
    C C18 0.7094(3) 0.5704(2) -0.2111(3) 0.0539(9) Uani d . 1 . .
    H H18 0.7687 0.5475 -0.2229 0.065 Uiso calc R 1 . .
    C C19 0.7045(3) 0.5504(2) -0.1065(3) 0.0439(7) Uani d . 1 . .
    C C20 0.9823(3) 0.5955(2) 0.1477(3) 0.0512(8) Uani d . 1 . .
    H H20 0.9474 0.5890 0.0647 0.061 Uiso calc R 1 . .
    C C21 1.1401(4) 0.6472(3) 0.3283(4) 0.0786(13) Uani d . 1 . .
    H H21A 1.1111 0.6978 0.3498 0.118 Uiso calc R 1 . .
    H H21B 1.2212 0.6541 0.3553 0.118 Uiso calc R 1 . .
    H H21C 1.1277 0.5967 0.3654 0.118 Uiso calc R 1 . .
    C C22 1.1359(3) 0.6718(3) 0.1329(4) 0.0615(10) Uani d . 1 . .
    H H22A 1.0840 0.6676 0.0484 0.092 Uiso calc R 1 . .
    H H22B 1.2047 0.6394 0.1519 0.092 Uiso calc R 1 . .
    H H22C 1.1553 0.7318 0.1542 0.092 Uiso calc R 1 . .
loop_
    _atom_site_aniso_label
    _atom_site_aniso_U_11
    _atom_site_aniso_U_22
    _atom_site_aniso_U_33
    _atom_site_aniso_U_12
    _atom_site_aniso_U_13
    _atom_site_aniso_U_23
    Fe1 0.0323(2) 0.0442(3) 0.0446(3) 0.00752(19) 0.0144(2) 0.0030(2)
    Br1 0.0530(2) 0.0760(3) 0.0671(3) 0.01648(18) 0.0340(2) 0.00264(19)
    Cl1 0.0388(4) 0.0490(5) 0.0738(6) 0.0018(4) 0.0156(4) -0.0049(4)
    O1 0.0363(12) 0.0610(15) 0.0522(14) 0.0125(10) 0.0177(11) 0.0032(11)
    O2 0.0456(13) 0.0555(14) 0.0484(13) 0.0124(11) 0.0205(11) 0.0053(11)
    O3 0.0466(13) 0.0568(15) 0.0615(15) -0.0083(11) 0.0242(12) -0.0003(12)
    N1 0.0337(13) 0.0393(14) 0.0467(15) 0.0040(11) 0.0158(12) 0.0030(11)
    N2 0.0331(13) 0.0386(14) 0.0421(14) 0.0028(11) 0.0124(11) 0.0006(11)
    N3 0.0424(15) 0.0472(16) 0.0608(19) 0.0015(12) 0.0252(14) 0.0027(13)
    N4 0.0489(16) 0.0571(17) 0.0465(16) 0.0089(14) 0.0244(14) 0.0070(13)
    C1 0.0333(16) 0.0375(16) 0.0491(18) 0.0010(13) 0.0169(14) -0.0013(13)
    C2 0.0326(15) 0.0386(16) 0.0434(17) -0.0005(12) 0.0151(13) -0.0031(13)
    C3 0.0350(16) 0.0421(17) 0.0494(19) 0.0038(13) 0.0131(14) 0.0007(14)
    C4 0.0375(17) 0.0488(19) 0.057(2) 0.0019(14) 0.0239(16) -0.0022(16)
    C5 0.053(2) 0.055(2) 0.051(2) 0.0086(17) 0.0283(17) 0.0060(16)
    C6 0.0380(17) 0.0472(18) 0.0455(19) 0.0030(14) 0.0157(15) 0.0015(14)
    C7 0.0305(16) 0.0424(18) 0.054(2) 0.0017(13) 0.0119(14) 0.0072(14)
    C8 0.0396(18) 0.056(2) 0.055(2) 0.0002(16) 0.0102(16) 0.0072(17)
    C9 0.0354(18) 0.057(2) 0.074(3) 0.0052(16) 0.0073(18) 0.019(2)
    C10 0.0312(17) 0.051(2) 0.090(3) 0.0099(15) 0.0195(19) 0.0130(19)
    C11 0.0398(18) 0.0478(19) 0.076(3) 0.0064(15) 0.0266(18) 0.0050(17)
    C12 0.0274(15) 0.0389(16) 0.060(2) 0.0006(12) 0.0140(15) 0.0058(14)
    C13 0.0313(15) 0.0369(16) 0.0504(19) 0.0021(13) 0.0145(14) 0.0007(14)
    C14 0.0333(15) 0.0376(16) 0.0442(18) -0.0038(13) 0.0084(14) 0.0019(13)
    C15 0.0421(19) 0.053(2) 0.052(2) 0.0020(15) 0.0136(16) 0.0062(16)
    C16 0.054(2) 0.059(2) 0.051(2) 0.0041(18) 0.0129(18) 0.0119(17)
    C17 0.061(2) 0.068(2) 0.046(2) -0.0066(19) 0.0198(18) 0.0068(17)
    C18 0.052(2) 0.059(2) 0.052(2) -0.0045(17) 0.0257(18) -0.0023(17)
    C19 0.0378(17) 0.0435(18) 0.0429(18) -0.0063(13) 0.0128(14) -0.0031(14)
    C20 0.0449(19) 0.051(2) 0.053(2) -0.0002(16) 0.0191(17) -0.0008(16)
    C21 0.061(3) 0.101(3) 0.064(3) -0.027(2) 0.022(2) -0.004(2)
    C22 0.056(2) 0.062(2) 0.080(3) 0.0015(18) 0.043(2) 0.008(2)
_geom_special_details
;
All e.s.d.'s (except the e.s.d. in the dihedral angle between two l.s. planes)
are estimated using the full covariance matrix. The cell e.s.d.'s are taken
into account individually in the estimation of e.s.d.'s in distances, angles
and torsion angles; correlations between e.s.d.'s in cell parameters are only
used when they are defined by crystal symmetry. An approximate (isotropic)
treatment of cell e.s.d.'s is used for estimating e.s.d.'s involving l.s.
planes.
;
loop_
    _geom_bond_atom_site_label_1
    _geom_bond_atom_site_label_2
    _geom_bond_site_symmetry_2
    _geom_bond_distance
    _geom_bond_publ_flag
    Fe1 O2 . 1.900(2) ?
    Fe1 O1 . 1.917(2) ?
    Fe1 N1 . 2.110(3) ?
    Fe1 N2 . 2.152(3) ?
    Fe1 O3 . 2.164(2) ?
    Fe1 Cl1 . 2.3566(10) ?
    Br1 C4 . 1.899(3) ?
    O1 C12 . 1.317(4) ?
    O2 C19 . 1.312(4) ?
    O3 C20 . 1.238(4) ?
    N1 C6 . 1.307(4) ?
    N1 C1 . 1.416(4) ?
    N2 C13 . 1.304(4) ?
    N2 C2 . 1.409(4) ?
    N3 C20 . 1.306(4) ?
    N3 C21 . 1.441(5) ?
    N3 C22 . 1.454(5) ?
    N4 C1 . 1.332(4) ?
    N4 C5 . 1.334(4) ?
    C1 C2 . 1.403(4) ?
    C2 C3 . 1.399(4) ?
    C3 C4 . 1.370(5) ?
    C3 H3 . 0.9300 ?
    C4 C5 . 1.378(5) ?
    C5 H5 . 0.9300 ?
    C6 C7 . 1.426(5) ?
    C6 H6 . 0.9300 ?
    C7 C12 . 1.404(5) ?
    C7 C8 . 1.424(5) ?
    C8 C9 . 1.371(5) ?
    C8 H8 . 0.9300 ?
    C9 C10 . 1.391(6) ?
    C9 H9 . 0.9300 ?
    C10 C11 . 1.361(5) ?
    C10 H10 . 0.9300 ?
    C11 C12 . 1.425(5) ?
    C11 H11 . 0.9300 ?
    C13 C14 . 1.414(5) ?
    C13 H13 . 0.9300 ?
    C14 C15 . 1.412(5) ?
    C14 C19 . 1.441(5) ?
    C15 C16 . 1.367(5) ?
    C15 H15 . 0.9300 ?
    C16 C17 . 1.388(6) ?
    C16 H16 . 0.9300 ?
    C17 C18 . 1.373(5) ?
    C17 H17 . 0.9300 ?
    C18 C19 . 1.388(5) ?
    C18 H18 . 0.9300 ?
    C20 H20 . 0.9300 ?
    C21 H21A . 0.9600 ?
    C21 H21B . 0.9600 ?
    C21 H21C . 0.9600 ?
    C22 H22A . 0.9600 ?
    C22 H22B . 0.9600 ?
    C22 H22C . 0.9600 ?
loop_
    _geom_angle_atom_site_label_1
    _geom_angle_atom_site_label_2
    _geom_angle_atom_site_label_3
    _geom_angle_site_symmetry_1
    _geom_angle_site_symmetry_3
    _geom_angle
    _geom_angle_publ_flag
    O2 Fe1 O1 . . 105.85(10) ?
    O2 Fe1 N1 . . 162.06(10) ?
    O1 Fe1 N1 . . 88.45(10) ?
    O2 Fe1 N2 . . 88.45(10) ?
    O1 Fe1 N2 . . 164.57(11) ?
    N1 Fe1 N2 . . 76.44(10) ?
    O2 Fe1 O3 . . 86.61(10) ?
    O1 Fe1 O3 . . 85.54(10) ?
    N1 Fe1 O3 . . 83.71(10) ?
    N2 Fe1 O3 . . 89.66(10) ?
    O2 Fe1 Cl1 . . 95.47(8) ?
    O1 Fe1 Cl1 . . 94.43(8) ?
    N1 Fe1 Cl1 . . 94.13(8) ?
    N2 Fe1 Cl1 . . 89.83(7) ?
    O3 Fe1 Cl1 . . 177.85(8) ?
    C12 O1 Fe1 . . 132.1(2) ?
    C19 O2 Fe1 . . 134.1(2) ?
    C20 O3 Fe1 . . 121.9(2) ?
    C6 N1 C1 . . 118.7(3) ?
    C6 N1 Fe1 . . 125.2(2) ?
    C1 N1 Fe1 . . 116.0(2) ?
    C13 N2 C2 . . 121.4(3) ?
    C13 N2 Fe1 . . 123.3(2) ?
    C2 N2 Fe1 . . 114.89(19) ?
    C20 N3 C21 . . 120.2(3) ?
    C20 N3 C22 . . 122.4(3) ?
    C21 N3 C22 . . 117.3(3) ?
    C1 N4 C5 . . 117.8(3) ?
    N4 C1 C2 . . 124.0(3) ?
    N4 C1 N1 . . 120.2(3) ?
    C2 C1 N1 . . 115.8(3) ?
    C3 C2 C1 . . 117.2(3) ?
    C3 C2 N2 . . 126.8(3) ?
    C1 C2 N2 . . 116.0(3) ?
    C4 C3 C2 . . 117.8(3) ?
    C4 C3 H3 . . 121.1 ?
    C2 C3 H3 . . 121.1 ?
    C3 C4 C5 . . 121.3(3) ?
    C3 C4 Br1 . . 120.0(3) ?
    C5 C4 Br1 . . 118.7(3) ?
    N4 C5 C4 . . 121.8(3) ?
    N4 C5 H5 . . 119.1 ?
    C4 C5 H5 . . 119.1 ?
    N1 C6 C7 . . 125.2(3) ?
    N1 C6 H6 . . 117.4 ?
    C7 C6 H6 . . 117.4 ?
    C12 C7 C8 . . 119.4(3) ?
    C12 C7 C6 . . 124.3(3) ?
    C8 C7 C6 . . 116.2(3) ?
    C9 C8 C7 . . 120.9(4) ?
    C9 C8 H8 . . 119.5 ?
    C7 C8 H8 . . 119.5 ?
    C8 C9 C10 . . 119.1(3) ?
    C8 C9 H9 . . 120.5 ?
    C10 C9 H9 . . 120.5 ?
    C11 C10 C9 . . 121.9(3) ?
    C11 C10 H10 . . 119.1 ?
    C9 C10 H10 . . 119.1 ?
    C10 C11 C12 . . 120.5(4) ?
    C10 C11 H11 . . 119.7 ?
    C12 C11 H11 . . 119.7 ?
    O1 C12 C7 . . 124.0(3) ?
    O1 C12 C11 . . 117.8(3) ?
    C7 C12 C11 . . 118.2(3) ?
    N2 C13 C14 . . 126.8(3) ?
    N2 C13 H13 . . 116.6 ?
    C14 C13 H13 . . 116.6 ?
    C15 C14 C13 . . 117.3(3) ?
    C15 C14 C19 . . 118.3(3) ?
    C13 C14 C19 . . 124.4(3) ?
    C16 C15 C14 . . 121.7(4) ?
    C16 C15 H15 . . 119.2 ?
    C14 C15 H15 . . 119.2 ?
    C15 C16 C17 . . 119.3(4) ?
    C15 C16 H16 . . 120.4 ?
    C17 C16 H16 . . 120.4 ?
    C18 C17 C16 . . 121.1(4) ?
    C18 C17 H17 . . 119.5 ?
    C16 C17 H17 . . 119.5 ?
    C17 C18 C19 . . 121.5(4) ?
    C17 C18 H18 . . 119.2 ?
    C19 C18 H18 . . 119.2 ?
    O2 C19 C18 . . 119.8(3) ?
    O2 C19 C14 . . 122.1(3) ?
    C18 C19 C14 . . 118.1(3) ?
    O3 C20 N3 . . 124.8(4) ?
    O3 C20 H20 . . 117.6 ?
    N3 C20 H20 . . 117.6 ?
    N3 C21 H21A . . 109.5 ?
    N3 C21 H21B . . 109.5 ?
    H21A C21 H21B . . 109.5 ?
    N3 C21 H21C . . 109.5 ?
    H21A C21 H21C . . 109.5 ?
    H21B C21 H21C . . 109.5 ?
    N3 C22 H22A . . 109.5 ?
    N3 C22 H22B . . 109.5 ?
    H22A C22 H22B . . 109.5 ?
    N3 C22 H22C . . 109.5 ?
    H22A C22 H22C . . 109.5 ?
    H22B C22 H22C . . 109.5 ?
