# Supplementary material for: {2,2′-[(5-Bromo­pyridine-2,3-di­yl)bis­(nitrilo­methyl­idyne)]diphenolato}chlorido(N,N-dimethyl­formamide)iron(III)
Source: Acta Crystallogr Sect E Struct Rep Online. 2009 Sep 12;65(Pt 10):m1202. doi: 10.1107/S1600536809031432 (PMC2970197; doi:10.1107/S1600536809031432)
Supplement: Supplementary file 2 [file e-65-m1202-Isup2.hkl]

# 
# h,k,l, Fc-squared, Fo-squared, sigma(Fo-squared) and status flag 
# 
data_I
_shelx_title ' ww in P2(1)/c' 
_shelx_refln_list_code          4 
_shelx_F_calc_maximum      292.56 
_exptl_crystal_F_000      1124.00 
_reflns_d_resolution_high  0.8108 
 
loop_ 
 _symmetry_equiv_pos_as_xyz 
 'x, y, z' 
 '-x, y+1/2, -z+1/2' 
 '-x, -y, -z' 
 'x, -y-1/2, z-1/2' 
 
_cell_length_a    13.1626 
_cell_length_b    15.3553 
_cell_length_c    12.6376 
_cell_angle_alpha  90.000 
_cell_angle_beta  118.186 
_cell_angle_gamma  90.000 
 
_shelx_F_squared_multiplier     1.000 
 
loop_ 
 _refln_index_h 
 _refln_index_k 
 _refln_index_l 
 _refln_F_squared_calc 
 _refln_F_squared_meas 
 _refln_F_squared_sigma 
 _refln_observed_status 
   2   0   0      557.03      592.05     16.96 o 
   3   0   0     5797.85     6060.84    111.16 o 
   4   0   0      182.70      249.50     31.86 o 
   5   0   0       66.95      107.70      6.08 o 
   6   0   0     2598.91     2605.16     41.29 o 
   7   0   0       49.32       65.17      6.03 o 
   8   0   0    14273.88    14698.01    270.27 o 
   9   0   0     1239.52     1281.22     32.08 o 
  10   0   0       18.51       21.16     24.67 o 
  11   0   0     3521.02     3638.95     83.26 o 
  12   0   0      166.90      190.06     16.73 o 
  13   0   0       37.79       11.92     21.82 o 
  14   0   0      860.06      790.29     46.49 o 
   1   1   0      270.75      267.19      9.08 o 
   2   1   0      355.74      516.99     10.81 o 
   3   1   0      112.25       49.35      5.08 o 
   4   1   0      248.30      163.78      5.11 o 
   5   1   0      509.41      445.60     15.09 o 
   6   1   0     4620.98     4478.84     59.75 o 
   7   1   0     4134.75     4063.17     55.07 o 
   8   1   0     1204.81     1139.53     19.60 o 
   9   1   0        2.67        4.75      4.99 o 
  10   1   0       17.64       15.34      6.49 o 
  11   1   0      271.59      287.09     14.24 o 
  12   1   0      326.54      302.94     17.12 o 
  13   1   0       44.76       40.31     19.53 o 
  14   1   0        1.80       16.96     25.12 o 
   0   2   0    43804.77    51573.14   1311.92 o 
   1   2   0      379.85      529.34     18.80 o 
   2   2   0    14959.73    16572.07    297.13 o 
   3   2   0     1501.08     1705.85     23.04 o 
   4   2   0      431.11      446.35      8.07 o 
   5   2   0     4799.93     5306.61     62.17 o 
   6   2   0        3.25        4.46      3.45 o 
   7   2   0      578.09      487.45     10.01 o 
   8   2   0     1588.58     1703.88     23.51 o 
   9   2   0      718.82      685.80     15.83 o 
  10   2   0       65.15       60.28      8.18 o 
  11   2   0      498.18      535.26     19.61 o 
  12   2   0       76.08       79.84     12.51 o 
  13   2   0      335.88      377.57     22.54 o 
  14   2   0        6.72       14.67     26.32 o 
   1   3   0     2510.55     2475.98     37.05 o 
   2   3   0    34242.73    39644.98    698.04 o 
   3   3   0     1419.07     1943.66     23.25 o 
   4   3   0    15171.97    15228.88    171.45 o 
   5   3   0      469.95      390.97      8.36 o 
   6   3   0       81.93       52.44      4.04 o 
   7   3   0     4463.80     4218.24     51.08 o 
   8   3   0     1415.69     1415.64     20.47 o 
   9   3   0      522.46      535.66     17.11 o 
  10   3   0     1332.12     1336.16     29.06 o 
  11   3   0        1.51       -3.91     10.34 o 
  12   3   0      511.90      511.47     25.74 o 
  13   3   0        0.63       26.79     28.88 o 
  14   3   0       85.49       60.53     20.08 o 
   0   4   0    34357.63    35579.20    625.59 o 
   1   4   0     6760.62     6374.50     80.48 o 
   2   4   0    85591.12    91323.80   1609.42 o 
   3   4   0      593.12      889.04     24.78 o 
   4   4   0      109.24      101.50      3.88 o 
   5   4   0     3806.11     4190.87     49.10 o 
   6   4   0      563.36      595.95     11.43 o 
   7   4   0     1595.82     1496.61     20.91 o 
   8   4   0      236.08      226.07      8.90 o 
   9   4   0     1933.48     1949.64     36.64 o 
  10   4   0      917.60      874.99     22.24 o 
  11   4   0       39.00       35.50     13.74 o 
  12   4   0      426.78      463.04     39.11 o 
  13   4   0     1904.22     1788.04     48.04 o 
   1   5   0     4465.84     5339.66     67.82 o 
   2   5   0    20515.87    22962.42    403.88 o 
   3   5   0     7072.54     7639.42    111.49 o 
   4   5   0     6624.88     7344.91     93.21 o 
   5   5   0     1652.19     1669.92     21.30 o 
   6   5   0     9235.01     9592.46    109.67 o 
   7   5   0      973.27      905.67     16.91 o 
   8   5   0     1218.27     1204.58     21.29 o 
   9   5   0      225.94      216.74      9.77 o 
  10   5   0      900.53      953.29     35.90 o 
  11   5   0      401.47      403.15     21.87 o 
  12   5   0     1558.38     1428.26     63.95 o 
  13   5   0      234.79      249.03     21.65 o 
   0   6   0     3841.97     3890.86     71.16 o 
   1   6   0      548.40      509.83      8.93 o 
   2   6   0     1620.06     1712.40     27.05 o 
   3   6   0      348.70      343.63     12.25 o 
   4   6   0      685.83      717.90     14.79 o 
   5   6   0     4522.60     4575.51     59.53 o 
   6   6   0     1644.22     1517.30     23.52 o 
   7   6   0        7.58        7.76      6.47 o 
   8   6   0      167.96      158.14      8.51 o 
   9   6   0     1181.63     1115.37     24.80 o 
  10   6   0      203.53      174.85     15.91 o 
  11   6   0       14.94       28.34     14.56 o 
  12   6   0        1.52       -2.45     15.13 o 
  13   6   0       79.14       63.97     18.42 o 
   1   7   0     4234.07     4200.29     54.55 o 
   2   7   0     1835.58     1940.22     26.77 o 
   3   7   0     5519.91     5787.42     86.22 o 
   4   7   0     3741.82     3944.06     60.50 o 
   5   7   0     3159.42     3267.28     51.30 o 
   6   7   0     2768.72     2823.72     45.61 o 
   7   7   0      235.14      237.93     12.67 o 
   8   7   0     1297.02     1265.19     26.38 o 
   9   7   0      688.12      629.04     30.83 o 
  10   7   0      191.91      216.36     21.36 o 
  11   7   0      371.48      359.33     21.27 o 
  12   7   0       96.95       88.15     23.98 o 
  13   7   0      391.40      390.21     41.12 o 
   0   8   0      583.42      546.36     14.78 o 
   1   8   0     2945.88     2613.15     35.38 o 
   2   8   0     6163.80     6220.60     79.84 o 
   3   8   0       19.34       12.89      6.65 o 
   4   8   0     3860.55     3877.58     74.18 o 
   5   8   0        3.89        3.18      5.73 o 
   6   8   0      334.74      402.75     17.49 o 
   7   8   0       85.40      118.28     11.28 o 
   8   8   0      414.62      400.95     23.93 o 
   9   8   0      549.55      563.20     18.96 o 
  10   8   0     1630.09     1564.82     72.85 o 
  11   8   0      266.57      272.61     20.31 o 
  12   8   0      165.29      180.90     20.86 o 
   1   9   0     5740.47     5758.68     75.70 o 
   2   9   0       51.15       66.64      6.39 o 
   3   9   0      936.26      927.46     19.24 o 
   4   9   0     5621.34     5058.12    153.84 o 
   5   9   0     1567.82     1458.05     27.25 o 
   6   9   0      718.09      713.02     17.81 o 
   7   9   0      961.29      908.46     26.86 o 
   8   9   0        8.10        3.56     11.07 o 
   9   9   0      257.83      220.66     13.17 o 
  10   9   0      509.24      448.37     24.58 o 
  11   9   0       17.21       31.93     17.01 o 
  12   9   0       23.53       24.28     18.64 o 
   0  10   0     8641.35     8948.73    161.60 o 
   1  10   0      150.66      174.78     10.36 o 
   2  10   0      271.22      227.70      9.73 o 
   3  10   0      852.39      840.71     18.69 o 
   4  10   0       53.27       52.76      7.58 o 
   5  10   0      306.01      299.14     35.54 o 
   6  10   0     3270.88     3081.58     91.10 o 
   7  10   0       55.32       54.32     11.01 o 
   8  10   0     2556.69     2499.12     54.77 o 
   9  10   0       49.54       56.46     15.52 o 
  10  10   0       91.86      114.84     12.85 o 
  11  10   0      206.72      211.40     20.75 o 
  12  10   0        1.72        7.92     17.95 o 
   1  11   0        0.58       -2.27      6.41 o 
   2  11   0       27.38       27.07      9.31 o 
   3  11   0      480.02      428.92     18.93 o 
   4  11   0      942.82      909.24     31.31 o 
   5  11   0     3244.05     3020.10     73.44 o 
   6  11   0       50.12       58.84     12.71 o 
   7  11   0       30.66       33.83     12.34 o 
   8  11   0      235.87      249.06     16.86 o 
   9  11   0        0.05       -2.84     13.03 o 
  10  11   0      271.33      298.45     16.61 o 
  11  11   0       79.20       97.53     19.84 o 
   0  12   0     1844.77     1873.99     58.87 o 
   1  12   0       18.53       15.85      7.20 o 
   2  12   0       12.37       10.96      7.34 o 
   3  12   0     2261.03     2158.84     48.25 o 
   4  12   0      182.60      174.69     10.82 o 
   5  12   0      809.42      903.46     22.14 o 
   6  12   0     1122.54     1000.89     42.13 o 
   7  12   0       40.47       43.48     13.91 o 
   8  12   0     1032.25     1133.08     34.18 o 
   9  12   0        1.51       14.92     14.78 o 
  10  12   0       30.32       30.10     12.85 o 
  11  12   0      919.70      912.38     36.10 o 
   1  13   0        2.87       -3.15     11.00 o 
   2  13   0       25.78       31.66     12.20 o 
   3  13   0      772.71      845.41     21.85 o 
   4  13   0     1747.90     1847.13     35.23 o 
   5  13   0      144.81      182.52     12.31 o 
   6  13   0        4.00       -7.74     13.06 o 
   7  13   0      137.52      133.12     17.42 o 
   8  13   0      313.14      298.73     19.71 o 
   9  13   0        4.40       -1.59     15.33 o 
  10  13   0      130.93      127.18     16.24 o 
   0  14   0      139.14      144.87     19.90 o 
   1  14   0      302.18      317.21     18.09 o 
   2  14   0      918.56      909.39     29.30 o 
   3  14   0        1.46       -4.34      8.87 o 
   4  14   0      307.34      337.01     15.07 o 
   5  14   0      191.67      192.94     13.37 o 
   6  14   0      541.23      537.35     29.80 o 
   7  14   0       12.84       23.49     15.46 o 
   8  14   0       70.31       83.76     17.41 o 
   9  14   0       45.00       91.52     18.57 o 
   1  15   0      131.69      113.05     15.29 o 
   2  15   0      116.60      117.88     15.29 o 
   3  15   0      205.85      207.91     17.94 o 
   4  15   0     1903.76     1925.21     61.41 o 
   5  15   0        7.05      -10.96     10.96 o 
   6  15   0      475.53      481.35     24.62 o 
   7  15   0      161.14      131.76     18.48 o 
   8  15   0       27.17       25.58     16.48 o 
   0  16   0       67.29       77.39     23.56 o 
   1  16   0        4.19       17.60     14.62 o 
   2  16   0      307.23      324.78     20.33 o 
   3  16   0       84.83       74.11     16.15 o 
   4  16   0      140.85      128.89     28.56 o 
   5  16   0        1.26       20.91     20.91 o 
   6  16   0      406.77      406.74     23.06 o 
   7  16   0       21.36       32.44     17.77 o 
   1  17   0      178.50      201.76     18.74 o 
   2  17   0       72.86       87.06     17.79 o 
   3  17   0       44.09       75.72     33.56 o 
   4  17   0       43.52       39.46     16.38 o 
   5  17   0      365.73      403.99     34.57 o 
   6  17   0      212.44      187.33     27.78 o 
   0  18   0       19.41       45.39     26.68 o 
   1  18   0       63.33       66.98     17.18 o 
   2  18   0      375.24      414.44     41.86 o 
   3  18   0        3.10       12.95     17.87 o 
   4  18   0        8.05       -7.97     18.80 o 
 -14   1   1      219.74      226.93     20.93 o 
 -13   1   1      571.23      670.63     23.22 o 
 -12   1   1      370.95      354.88     17.04 o 
 -11   1   1        1.73        6.30      6.37 o 
 -10   1   1     2921.11     2912.51     50.51 o 
  -9   1   1     1203.97     1119.45     24.13 o 
  -8   1   1     4421.47     4409.43     70.47 o 
  -7   1   1     4510.28     4784.52     63.78 o 
  -6   1   1     1884.97     1599.45     23.28 o 
  -5   1   1     8760.83     8525.05    110.83 o 
  -4   1   1     1955.89     2009.58     27.66 o 
  -3   1   1     5447.25     5953.28     77.33 o 
  -2   1   1    32647.75    37046.38    666.06 o 
  -1   1   1     3399.08     2452.48     63.18 o 
   0   1   1     3810.31     4136.62     74.63 o 
   1   1   1    15747.77    18575.62    468.45 o 
   2   1   1     2386.86     3230.94     84.36 o 
   3   1   1      462.99      377.29     14.62 o 
   4   1   1       38.20       62.28      5.09 o 
   5   1   1       44.95       85.52      9.50 o 
   6   1   1    15425.32    15843.73    203.28 o 
   7   1   1      107.23      105.10      5.45 o 
   8   1   1      348.83      318.44      9.60 o 
   9   1   1     4188.47     4214.58     59.38 o 
  10   1   1     1246.46     1292.70     24.09 o 
  11   1   1     2196.58     2143.64     41.02 o 
  12   1   1      275.91      279.90     23.89 o 
  13   1   1       70.66       39.79     24.21 o 
 -14   2   1      356.54      375.48     23.56 o 
 -13   2   1        2.51       14.02     11.77 o 
 -12   2   1      124.88      131.37     15.81 o 
 -11   2   1       93.58       97.92     10.81 o 
 -10   2   1     4983.61     4956.53     69.06 o 
  -9   2   1     8137.79     8200.60    109.25 o 
  -8   2   1      671.39      645.98     11.72 o 
  -7   2   1      427.47      341.81     11.71 o 
  -6   2   1    12484.46    12603.63    144.48 o 
  -5   2   1     2348.05     2055.95     25.48 o 
  -4   2   1     6779.64     7179.79     82.65 o 
  -3   2   1       13.64       26.38      7.07 o 
  -2   2   1      268.80      343.63      9.37 o 
  -1   2   1    13270.41    15103.27    271.92 o 
   0   2   1       36.68      101.27     11.69 o 
   1   2   1     1252.09     1040.16     16.80 o 
   2   2   1    29352.02    30269.07    437.76 o 
   3   2   1    14853.67    15146.51    191.62 o 
   4   2   1     2439.03     2280.93     31.15 o 
   5   2   1    10493.90    10162.49    130.15 o 
   6   2   1       39.26       19.39      3.89 o 
   7   2   1     1047.31     1041.23     16.17 o 
   8   2   1       13.04       23.73      5.42 o 
   9   2   1        9.83        9.51      7.16 o 
  10   2   1      314.83      349.75     21.80 o 
  11   2   1        7.15        9.13     11.89 o 
  12   2   1       38.09        7.72     14.48 o 
  13   2   1      402.82      468.03     25.78 o 
 -14   3   1        5.47       -8.31     16.80 o 
 -13   3   1       66.95       54.54     15.72 o 
 -12   3   1     2115.44     2116.75     41.93 o 
 -11   3   1     1153.32     1200.33     28.20 o 
 -10   3   1     1587.50     1528.01     31.06 o 
  -9   3   1      112.34      137.90      7.71 o 
  -8   3   1       54.94       73.91      5.10 o 
  -7   3   1     5114.29     5554.96     65.76 o 
  -6   3   1     1925.39     2196.90     27.68 o 
  -5   3   1     1500.81     1642.23     21.00 o 
  -4   3   1    18446.69    19196.98    218.15 o 
  -3   3   1    51145.41    53610.37    781.66 o 
  -2   3   1      118.35       65.70      3.22 o 
  -1   3   1    21349.23    21187.50    378.15 o 
   0   3   1     8701.46     8200.35    143.12 o 
   1   3   1    30514.86    35695.23    445.39 o 
   2   3   1     3803.71     4050.42     60.15 o 
   3   3   1     1827.29     1783.86     24.32 o 
   4   3   1     3724.35     3664.86     43.11 o 
   5   3   1     7552.20     7764.91    100.15 o 
   6   3   1      748.65      626.03     12.29 o 
   7   3   1     1341.95     1183.64     17.75 o 
   8   3   1     2543.95     2508.35     32.90 o 
   9   3   1     1163.17     1082.29     24.46 o 
  10   3   1      259.83      240.77     16.36 o 
  11   3   1     1581.30     1558.75     51.90 o 
  12   3   1       39.05       47.44     18.61 o 
  13   3   1       10.31       22.14     16.85 o 
 -14   4   1      347.27      325.28     41.08 o 
 -13   4   1      154.20      170.35     18.48 o 
 -12   4   1       68.57       73.84     16.04 o 
 -11   4   1      759.03      739.18     22.09 o 
 -10   4   1        2.91        7.98      8.78 o 
  -9   4   1      875.26      931.29     22.42 o 
  -8   4   1      410.12      420.75     11.28 o 
  -7   4   1      158.32      157.94      5.63 o 
  -6   4   1     2633.33     2725.65     30.41 o 
  -5   4   1     1949.07     2337.51     26.10 o 
  -4   4   1     9080.20    10443.81    118.28 o 
  -3   4   1    14239.32    14433.22    207.14 o 
  -2   4   1     5464.35     6290.91     92.37 o 
  -1   4   1     1013.81     1197.23     16.45 o 
   0   4   1      242.79      177.42      8.19 o 
   1   4   1    17573.81    20061.64    249.74 o 
   2   4   1    15168.08    16242.77    234.99 o 
   3   4   1     2414.11     2766.51     42.46 o 
   4   4   1    10339.09    11426.51    129.56 o 
   5   4   1      293.43      262.74      6.69 o 
   6   4   1       26.44       20.02      4.38 o 
   7   4   1      474.03      521.74     11.80 o 
   8   4   1       21.62       19.64      6.11 o 
   9   4   1     2074.32     2119.47     48.84 o 
  10   4   1      954.45      892.53     29.12 o 
  11   4   1      424.71      439.91     22.56 o 
  12   4   1      688.53      620.10     27.70 o 
  13   4   1       36.82       34.01     16.30 o 
 -14   5   1       21.93       42.64     18.72 o 
 -13   5   1       38.17       10.76     15.48 o 
 -12   5   1       99.32      117.53     28.93 o 
 -11   5   1        7.50       15.86     13.94 o 
 -10   5   1       98.80       97.12     10.64 o 
  -9   5   1      587.65      581.90     14.85 o 
  -8   5   1      319.54      335.44     12.82 o 
  -7   5   1      178.23      194.28      7.70 o 
  -6   5   1     1325.42     1391.27     17.14 o 
  -5   5   1       47.61       48.99      3.32 o 
  -4   5   1     2057.11     2102.18     33.09 o 
  -3   5   1       22.88       64.38      9.29 o 
  -2   5   1     8096.64     8186.29    103.14 o 
  -1   5   1     3260.32     3136.22     40.65 o 
   0   5   1       27.53       33.10      6.17 o 
   1   5   1      361.22      509.74     11.44 o 
   2   5   1     3787.32     4365.17     56.34 o 
   3   5   1     4082.71     4888.74     73.03 o 
   4   5   1       79.17       46.37      3.23 o 
   5   5   1       59.85       84.82      4.18 o 
   6   5   1       57.24       55.53      4.28 o 
   7   5   1      795.62      745.63     18.07 o 
   8   5   1     1087.21     1033.09     22.97 o 
   9   5   1     1793.33     1710.73     33.32 o 
  10   5   1      617.09      615.00     38.83 o 
  11   5   1        1.24        4.59     14.13 o 
  12   5   1       28.53       23.19     19.03 o 
  13   5   1      132.99      132.75     20.25 o 
 -14   6   1      379.15      394.56     26.10 o 
 -13   6   1       56.46       76.37     18.47 o 
 -12   6   1       62.52       65.56     16.01 o 
 -11   6   1     2926.19     2935.22    143.59 o 
 -10   6   1      265.53      269.64     16.69 o 
  -9   6   1        6.92        3.88      6.85 o 
  -8   6   1     5369.99     5271.87     72.11 o 
  -7   6   1     5613.65     5482.92     74.19 o 
  -6   6   1       16.17        8.06      4.22 o 
  -5   6   1     1037.39      999.53     18.59 o 
  -4   6   1    14727.67    16287.11    234.54 o 
  -3   6   1    14697.51    14945.51    265.20 o 
  -2   6   1      117.00      209.81     19.80 o 
  -1   6   1      500.89      637.53     10.80 o 
   0   6   1     7927.84     7761.17     98.23 o 
   1   6   1     2588.21     2406.09     32.23 o 
   2   6   1     3042.84     3316.83     43.66 o 
   3   6   1    23397.51    24727.06    308.36 o 
   4   6   1    22328.91    23033.00    287.52 o 
   5   6   1       17.47       17.61      5.94 o 
   6   6   1       18.81       31.70      5.27 o 
   7   6   1      719.66      735.26     22.64 o 
   8   6   1      186.41      188.54     13.13 o 
   9   6   1       17.65       22.51      9.18 o 
  10   6   1      799.36      696.38     26.46 o 
  11   6   1      649.37      671.93     28.33 o 
  12   6   1     1038.96     1055.30     36.08 o 
  13   6   1        1.94       26.83     17.71 o 
 -13   7   1       30.30       48.50     22.51 o 
 -12   7   1      481.15      490.15     25.42 o 
 -11   7   1      625.26      614.12     43.55 o 
 -10   7   1        9.23       27.78     13.16 o 
  -9   7   1      231.47      202.16     11.40 o 
  -8   7   1     2531.14     2479.52     37.46 o 
  -7   7   1     1162.02     1108.78     26.10 o 
  -6   7   1       29.20       27.86      5.45 o 
  -5   7   1     2618.96     2643.45     42.14 o 
  -4   7   1     7904.63     7723.14    131.02 o 
  -3   7   1     9902.58     9829.23    176.44 o 
  -2   7   1     2553.16     2488.53     33.51 o 
  -1   7   1     5378.99     5274.19     67.82 o 
   0   7   1     1988.09     1988.86     27.45 o 
   1   7   1      163.07      158.93      5.26 o 
   2   7   1     3290.87     3496.06     46.18 o 
   3   7   1     7376.60     8744.00    111.21 o 
   4   7   1     2578.03     2723.16     54.20 o 
   5   7   1     3842.49     3919.97     61.16 o 
   6   7   1      483.03      465.61     13.74 o 
   7   7   1     3708.46     3580.64     97.47 o 
   8   7   1      120.79      109.91     12.33 o 
   9   7   1       45.55       44.13     10.35 o 
  10   7   1      321.35      324.22     30.03 o 
  11   7   1      461.02      495.24     27.04 o 
  12   7   1       37.14       37.40     16.09 o 
 -13   8   1        2.55      -13.33     16.98 o 
 -12   8   1       75.30       76.50     18.44 o 
 -11   8   1      261.28      281.32     20.10 o 
 -10   8   1      514.36      497.32     23.15 o 
  -9   8   1     1367.13     1428.46     30.05 o 
  -8   8   1      617.03      609.34     17.69 o 
  -7   8   1      686.23      737.24     22.86 o 
  -6   8   1     1896.19     1983.16     33.94 o 
  -5   8   1      206.82      294.68     11.04 o 
  -4   8   1     2239.34     2128.59     46.16 o 
  -3   8   1       13.99       18.24      8.86 o 
  -2   8   1      357.71      437.23      9.27 o 
  -1   8   1     2642.05     2650.62     35.88 o 
   0   8   1     1021.86     1049.73     16.49 o 
   1   8   1     1439.86     1629.35     23.60 o 
   2   8   1      565.66      534.36     11.12 o 
   3   8   1     1566.74     1736.22     29.95 o 
   4   8   1      126.48      188.00     21.89 o 
   5   8   1     4958.17     5034.88     77.40 o 
   6   8   1       64.95       44.67      7.66 o 
   7   8   1      174.51      159.20     12.71 o 
   8   8   1      412.83      443.05     20.58 o 
   9   8   1      352.51      330.22     15.11 o 
  10   8   1       49.78       60.37     15.36 o 
  11   8   1       53.10       50.41     17.54 o 
  12   8   1       37.26       27.69     17.39 o 
 -13   9   1       63.40       91.53     21.23 o 
 -12   9   1      170.26      209.70     20.20 o 
 -11   9   1      213.08      212.65     20.33 o 
 -10   9   1       99.94       88.93     18.71 o 
  -9   9   1     1456.47     1405.07     29.89 o 
  -8   9   1      405.67      372.10     15.91 o 
  -7   9   1      625.14      619.70     21.88 o 
  -6   9   1      373.83      381.71     13.49 o 
  -5   9   1      303.06      366.39     22.04 o 
  -4   9   1     1816.56     1884.02     40.23 o 
  -3   9   1       67.65       30.67      6.21 o 
  -2   9   1     1720.82     1955.82     27.79 o 
  -1   9   1     4126.00     3966.61     52.50 o 
   0   9   1     5621.22     5483.55     71.26 o 
   1   9   1      352.10      375.13      9.07 o 
   2   9   1     1647.00     1934.90     33.15 o 
   3   9   1      216.48      238.10      9.64 o 
   4   9   1     1466.69     1512.49     28.14 o 
   5   9   1      214.27      223.91     14.74 o 
   6   9   1     2605.31     2562.25     43.79 o 
   7   9   1     1517.39     1583.16     38.61 o 
   8   9   1     2619.71     2468.01     59.46 o 
   9   9   1      330.13      302.68     17.84 o 
  10   9   1       20.59        8.00     13.97 o 
  11   9   1       10.02       24.02     17.60 o 
  12   9   1      108.68      107.22     20.03 o 
 -12  10   1      210.70      181.42     21.04 o 
 -11  10   1       17.92       23.97     15.32 o 
 -10  10   1       12.81       -0.08     11.49 o 
  -9  10   1     1487.88     1521.04     32.62 o 
  -8  10   1      598.95      623.19     23.73 o 
  -7  10   1      274.67      307.89     15.78 o 
  -6  10   1     3545.32     3509.01    126.31 o 
  -5  10   1      112.97      110.93      8.79 o 
  -4  10   1        1.56       -6.12      6.33 o 
  -3  10   1       33.07       38.02      9.33 o 
  -2  10   1      359.00      375.34     12.05 o 
  -1  10   1     2621.01     2768.06     38.36 o 
   0  10   1       11.32        7.09      4.45 o 
   1  10   1     2153.50     1994.81     34.03 o 
   2  10   1     2379.96     2158.79     36.84 o 
   3  10   1       47.14       41.82      7.16 o 
   4  10   1        8.44        5.64      6.76 o 
   5  10   1     3041.90     2910.26     59.96 o 
   6  10   1     2593.05     2518.27     43.81 o 
   7  10   1      122.53      111.99     13.90 o 
   8  10   1       89.75       90.13     13.87 o 
   9  10   1       87.35      116.09     15.07 o 
  10  10   1      543.24      530.44     21.47 o 
  11  10   1       60.57       87.99     18.40 o 
 -12  11   1       48.11       80.71     20.06 o 
 -11  11   1       19.53        7.72     17.78 o 
 -10  11   1      171.57      221.92     15.06 o 
  -9  11   1      211.82      192.33     24.63 o 
  -8  11   1      591.51      560.34     23.14 o 
  -7  11   1      159.96      204.58     14.70 o 
  -6  11   1     1010.74      982.05     28.30 o 
  -5  11   1     2368.26     2347.81     66.29 o 
  -4  11   1       65.42       70.46      8.25 o 
  -3  11   1     1508.15     1554.17     30.73 o 
  -2  11   1     5438.02     5376.70     82.23 o 
  -1  11   1      139.23      147.58      8.34 o 
   0  11   1      158.01      157.26      6.91 o 
   1  11   1     1913.11     1922.63     33.83 o 
   2  11   1       44.84       52.81      7.41 o 
   3  11   1     1123.39     1177.19     24.44 o 
   4  11   1      142.24      148.04      9.74 o 
   5  11   1     3680.80     3689.68     60.15 o 
   6  11   1     1411.97     1391.76     35.87 o 
   7  11   1      120.15      121.86     14.37 o 
   8  11   1       84.66       62.11     14.89 o 
   9  11   1      954.39      976.86     31.88 o 
  10  11   1       69.67       78.65     13.72 o 
  11  11   1        0.44       -2.02     17.84 o 
 -11  12   1        1.67      -10.16     17.48 o 
 -10  12   1      387.87      368.78     22.43 o 
  -9  12   1       81.88       83.31     13.32 o 
  -8  12   1       31.19       31.90     17.74 o 
  -7  12   1        2.55       25.00     12.15 o 
  -6  12   1      947.88      943.91     42.54 o 
  -5  12   1      134.84      126.72     16.34 o 
  -4  12   1      132.68      149.56     10.68 o 
  -3  12   1        0.90        9.58     14.75 o 
  -2  12   1      249.23      242.25     10.83 o 
  -1  12   1      120.04      137.08      8.98 o 
   0  12   1       74.72       89.88     11.55 o 
   1  12   1       85.72       88.59      8.54 o 
   2  12   1      213.08      266.34     26.47 o 
   3  12   1      625.50      631.34     21.21 o 
   4  12   1        3.41        6.62      9.21 o 
   5  12   1      323.56      355.16     15.42 o 
   6  12   1      113.60      116.00     14.24 o 
   7  12   1       45.76       33.53     17.60 o 
   8  12   1       50.77       62.08     14.17 o 
   9  12   1      288.51      232.74     19.74 o 
  10  12   1       10.66       -1.69     20.83 o 
 -10  13   1      312.50      315.45     18.54 o 
  -9  13   1       89.83       86.11     13.54 o 
  -8  13   1       53.21       49.99     17.88 o 
  -7  13   1     1421.45     1335.05     36.08 o 
  -6  13   1      237.08      236.02     17.08 o 
  -5  13   1      642.62      623.43     19.37 o 
  -4  13   1      213.05      207.41     12.86 o 
  -3  13   1       74.69      101.61      9.85 o 
  -2  13   1      779.40      788.69     20.23 o 
  -1  13   1       14.37        2.55     10.38 o 
   0  13   1       15.85       15.27     10.78 o 
   1  13   1     1478.46     1499.44     37.10 o 
   2  13   1      173.50      167.42     10.60 o 
   3  13   1     1619.29     1605.90     31.87 o 
   4  13   1       93.50       91.75     10.74 o 
   5  13   1       70.66       58.73     10.82 o 
   6  13   1      593.94      616.96     26.22 o 
   7  13   1      212.47      187.88     17.40 o 
   8  13   1       79.09       41.56     16.49 o 
   9  13   1      143.74      192.43     19.08 o 
 -10  14   1       13.40       18.28     14.97 o 
  -9  14   1       42.82       49.92     14.09 o 
  -8  14   1      329.54      324.48     21.91 o 
  -7  14   1      466.65      543.33     25.84 o 
  -6  14   1     1389.38     1357.89     36.37 o 
  -5  14   1      348.53      335.83     14.87 o 
  -4  14   1      324.54      333.32     14.95 o 
  -3  14   1       87.67       83.01     17.74 o 
  -2  14   1       59.33       74.58     13.94 o 
  -1  14   1      300.93      319.64     17.59 o 
   0  14   1        7.03        0.94     12.47 o 
   1  14   1      889.44      926.12     29.75 o 
   2  14   1      928.01      922.11     29.17 o 
   3  14   1        3.09        1.53     11.64 o 
   4  14   1       19.43        3.73     10.37 o 
   5  14   1      254.84      238.01     22.18 o 
   6  14   1      240.55      221.13     17.85 o 
   7  14   1      255.32      203.33     18.51 o 
   8  14   1       40.40       47.14     21.55 o 
   9  14   1       35.55       60.11     17.94 o 
  -9  15   1       16.41       46.16     17.71 o 
  -8  15   1        8.59        4.44     19.62 o 
  -7  15   1      206.30      226.73     19.09 o 
  -6  15   1      538.99      524.97     31.95 o 
  -5  15   1        4.27       -3.54     11.17 o 
  -4  15   1       57.82       59.93     14.71 o 
  -3  15   1       42.17       50.52     14.84 o 
  -2  15   1       41.08       59.09     14.94 o 
  -1  15   1      990.34     1009.99     45.34 o 
   0  15   1      998.31      947.14     29.99 o 
   1  15   1       72.60       44.73     13.95 o 
   2  15   1        0.73       -5.61     14.09 o 
   3  15   1       30.16       33.31     14.22 o 
   4  15   1       10.41        8.34     11.47 o 
   5  15   1        3.78       16.31     11.63 o 
   6  15   1      129.53      132.65     18.15 o 
   7  15   1      784.63      787.86     31.05 o 
   8  15   1      270.87      277.21     20.91 o 
  -8  16   1      535.80      549.77     28.54 o 
  -7  16   1        2.92       -4.50     15.49 o 
  -6  16   1       45.48       31.69     16.56 o 
  -5  16   1      222.95      268.01     29.71 o 
  -4  16   1      192.16      197.89     18.50 o 
  -3  16   1      367.98      355.04     21.52 o 
  -2  16   1       19.82       17.47     14.40 o 
  -1  16   1      153.20      166.69     16.63 o 
   0  16   1      305.35      344.03     20.06 o 
   1  16   1      330.99      363.04     20.58 o 
   2  16   1       53.69       55.75     16.44 o 
   3  16   1      515.01      513.63     26.44 o 
   4  16   1      143.26      197.76     19.56 o 
   5  16   1       64.48       91.23     23.84 o 
   6  16   1        3.38        1.60     16.64 o 
   7  16   1      114.87      144.11     37.18 o 
  -6  17   1       17.36       14.03     23.29 o 
  -5  17   1      173.66      184.85     26.32 o 
  -4  17   1        1.58        5.64     16.05 o 
  -3  17   1       34.02       33.81     16.02 o 
  -2  17   1       67.11       65.94     16.95 o 
  -1  17   1       97.76       94.46     22.14 o 
   0  17   1        9.21       12.28     16.64 o 
   1  17   1        4.11       -8.02     15.10 o 
   2  17   1        9.98        2.57     20.40 o 
   3  17   1        3.97       -2.96     15.79 o 
   4  17   1       64.93       79.21     17.61 o 
   5  17   1        0.11       10.82     23.66 o 
  -4  18   1       92.85       83.06     20.05 o 
  -3  18   1      429.55      431.26     31.40 o 
  -2  18   1       41.94       19.49     17.31 o 
  -1  18   1       69.25       46.84     21.59 o 
   0  18   1      158.63      148.96     19.22 o 
   1  18   1      164.21      172.17     22.01 o 
   2  18   1        6.92        8.33     21.91 o 
   3  18   1      143.19      148.37     20.33 o 
 -15   0   2     1306.46     1406.73     62.63 o 
 -14   0   2       30.26       29.16     24.48 o 
 -13   0   2        3.76       -3.94     21.18 o 
 -12   0   2      279.88      312.27     18.18 o 
 -11   0   2     2011.73     1880.89     43.85 o 
 -10   0   2     1798.66     1678.20     40.02 o 
  -9   0   2      377.10      368.74     16.58 o 
  -8   0   2     3911.55     3638.32     71.80 o 
  -7   0   2    45544.44    46755.07    845.42 o 
  -6   0   2      467.51      291.95     11.05 o 
  -5   0   2      343.09      197.89      8.70 o 
  -4   0   2    10144.98     9513.37    228.13 o 
  -3   0   2     1820.24     1661.93     46.85 o 
  -2   0   2    19821.08    22343.78    565.55 o 
  -1   0   2    13511.90    16142.13    408.21 o 
   0   0   2     7163.35     7463.15    190.54 o 
   1   0   2     6375.57     6159.57    157.34 o 
   2   0   2    14551.12    15206.78    384.65 o 
   3   0   2    10696.84    10529.13    268.38 o 
   4   0   2    11310.26    10786.14    275.81 o 
   5   0   2     1442.52     1464.69     31.67 o 
   6   0   2      353.69      406.45     14.98 o 
   7   0   2    13240.86    13524.50    249.22 o 
   8   0   2     1565.99     1567.18     70.60 o 
   9   0   2       13.24       21.27     10.63 o 
  10   0   2     1010.90     1043.13     30.66 o 
  11   0   2        2.18       11.65     17.70 o 
 -15   1   2       31.63       31.86     19.39 o 
 -14   1   2      281.94      303.78     22.56 o 
 -13   1   2      346.97      356.98     16.90 o 
 -12   1   2      983.25     1037.41     26.44 o 
 -11   1   2      328.19      333.28     14.54 o 
 -10   1   2        7.96        3.27      4.97 o 
  -9   1   2      778.22      712.25     18.23 o 
  -8   1   2     4385.25     4449.67     71.06 o 
  -7   1   2      894.07      796.89     19.85 o 
  -6   1   2      616.60      734.67     15.34 o 
  -5   1   2      918.43      889.46     42.56 o 
  -4   1   2     6745.74     7303.26    308.91 o 
  -3   1   2     4183.92     4261.59     65.14 o 
  -2   1   2     4125.94     4966.33     92.23 o 
  -1   1   2    23388.55    24075.69    431.81 o 
   0   1   2     5686.16     5803.62     84.78 o 
   1   1   2    21879.51    23037.07    410.41 o 
   2   1   2     8187.40     8499.43    153.21 o 
   3   1   2     1727.99     1713.15     33.94 o 
   4   1   2      101.56      143.18     12.09 o 
   5   1   2      215.43      237.06     11.16 o 
   6   1   2      957.15     1071.43     18.32 o 
   7   1   2       28.43       40.10      5.37 o 
   8   1   2     1431.67     1460.47     22.01 o 
   9   1   2       77.53       87.52      8.10 o 
  10   1   2     1414.23     1414.94     25.94 o 
  11   1   2       24.38       38.95     14.22 o 
  12   1   2      130.86      164.26     21.87 o 
 -15   2   2      113.67      126.72     20.99 o 
 -14   2   2      233.88      243.21     19.48 o 
 -13   2   2        0.71       -8.09     11.89 o 
 -12   2   2      874.32      888.64     24.75 o 
 -11   2   2       69.82       58.08     10.13 o 
 -10   2   2      107.97      110.45      8.36 o 
  -9   2   2     1895.97     1919.02     29.94 o 
  -8   2   2     1798.87     1884.75     25.04 o 
  -7   2   2     3403.22     3522.81     42.74 o 
  -6   2   2     6294.39     6980.19     81.12 o 
  -5   2   2     2664.24     3057.47     36.68 o 
  -4   2   2     2753.29     2820.91     33.70 o 
  -3   2   2      611.84      800.36     17.83 o 
  -2   2   2     2430.14     2277.59     47.38 o 
  -1   2   2       39.67       28.14      8.56 o 
   0   2   2     1044.28      959.54     15.60 o 
   1   2   2      905.00     1341.07     21.49 o 
   2   2   2     6575.51     7274.46    106.58 o 
   3   2   2        7.14       21.26      3.10 o 
   4   2   2     1521.87     1518.25     22.21 o 
   5   2   2      647.65      568.80     13.40 o 
   6   2   2      883.93      816.73     36.44 o 
   7   2   2     1025.12     1021.52     18.82 o 
   8   2   2      633.52      580.56     14.57 o 
   9   2   2      289.84      251.71     19.27 o 
  10   2   2       12.44       20.18     12.69 o 
  11   2   2        6.28        2.61     13.99 o 
  12   2   2        3.77       22.69     15.06 o 
  13   2   2      106.05       97.85     26.59 o 
 -14   3   2      253.52      275.52     18.46 o 
 -13   3   2      151.40      109.48     13.90 o 
 -12   3   2      828.29      881.40     26.22 o 
 -11   3   2      578.12      582.22     19.76 o 
 -10   3   2        4.81       -5.85      8.60 o 
  -9   3   2        8.58       22.23      6.05 o 
  -8   3   2     5299.41     5250.73     62.76 o 
  -7   3   2      719.25      711.16     11.79 o 
  -6   3   2      103.50      123.40      4.99 o 
  -5   3   2     3388.79     3478.60     41.54 o 
  -4   3   2      540.73      577.01     10.47 o 
  -3   3   2    22990.36    25089.38    316.25 o 
  -2   3   2     2094.15     2245.39     34.19 o 
  -1   3   2     5891.13     5962.53     75.38 o 
   0   3   2    12178.69    12874.67    160.93 o 
   1   3   2    13246.38    14163.51    176.96 o 
   2   3   2       15.26       56.28     10.71 o 
   3   3   2     8521.26     8278.84    105.00 o 
   4   3   2       13.29        8.68      3.37 o 
   5   3   2      511.17      526.30     11.02 o 
   6   3   2      278.94      267.68      8.82 o 
   7   3   2       27.04       16.97      6.64 o 
   8   3   2     1921.08     1926.31     26.92 o 
   9   3   2       70.26       94.37     12.85 o 
  10   3   2       37.09       51.85     14.03 o 
  11   3   2      580.48      616.08     26.21 o 
  12   3   2     1076.77      997.08     42.13 o 
  13   3   2       42.47       33.75     17.82 o 
 -14   4   2      779.87      872.02     34.40 o 
 -13   4   2      147.10      188.15     14.94 o 
 -12   4   2      372.57      327.94     15.89 o 
 -11   4   2       98.25      101.23     11.95 o 
 -10   4   2       29.46       16.15      8.98 o 
  -9   4   2     4768.98     4703.92     76.37 o 
  -8   4   2      731.39      727.15     12.80 o 
  -7   4   2     1130.70     1166.70     16.97 o 
  -6   4   2     8727.02     8854.15    102.54 o 
  -5   4   2    19769.81    21426.57    272.66 o 
  -4   4   2      559.71      760.50     20.51 o 
  -3   4   2      494.71      438.69      8.86 o 
  -2   4   2     3294.93     2933.45     44.24 o 
  -1   4   2     1974.23     1957.70     33.35 o 
   0   4   2     7013.89     8294.49    104.63 o 
   1   4   2     1206.09     1340.52     19.12 o 
   2   4   2    13727.21    14532.99    210.76 o 
   3   4   2     6771.68     7110.34     90.75 o 
   4   4   2     1297.06     1165.72     18.00 o 
   5   4   2     3410.28     3371.49     45.78 o 
   6   4   2     2551.47     2381.58     37.02 o 
   7   4   2     1682.96     1641.36     34.39 o 
   8   4   2       73.32       76.06      9.05 o 
   9   4   2     1902.19     1823.08     66.48 o 
  10   4   2      355.27      345.95     19.22 o 
  11   4   2      107.37      116.78     15.71 o 
  12   4   2       50.32       53.42     17.62 o 
 -14   5   2      158.40      136.46     20.47 o 
 -13   5   2     2567.75     2565.44     61.27 o 
 -12   5   2      167.48      181.30     18.33 o 
 -11   5   2       49.88       44.84     12.45 o 
 -10   5   2     2298.04     2215.96     41.45 o 
  -9   5   2     1740.79     1751.11     28.43 o 
  -8   5   2        0.05        3.97      5.44 o 
  -7   5   2     2343.51     2460.13     35.82 o 
  -6   5   2      149.30      180.99      5.65 o 
  -5   5   2    22413.01    24136.62    271.05 o 
  -4   5   2       17.71       75.55      8.20 o 
  -3   5   2     1129.74     1031.08     15.09 o 
  -2   5   2      946.01      696.64     16.13 o 
  -1   5   2     6358.76     5877.05     74.81 o 
   0   5   2     2476.98     2323.53     31.25 o 
   1   5   2    12395.66    12390.69    180.26 o 
   2   5   2    13454.51    13606.28    170.79 o 
   3   5   2     2131.36     2289.11     31.59 o 
   4   5   2     1245.84     1409.46     21.15 o 
   5   5   2     2104.68     2279.39     28.84 o 
   6   5   2      388.39      357.36     12.96 o 
   7   5   2      274.30      313.42     17.24 o 
   8   5   2      205.39      220.87     14.64 o 
   9   5   2      607.72      585.20     18.71 o 
  10   5   2     2000.35     1912.16     47.14 o 
  11   5   2      574.31      526.04     26.15 o 
  12   5   2       13.06       16.04     24.21 o 
 -14   6   2       12.94        9.67     20.45 o 
 -13   6   2      111.65       96.64     18.91 o 
 -12   6   2      507.39      459.33     24.98 o 
 -11   6   2      458.05      448.77     23.90 o 
 -10   6   2        9.45       27.22      9.74 o 
  -9   6   2      565.45      565.00     14.97 o 
  -8   6   2      421.00      447.70     14.25 o 
  -7   6   2     1029.78      934.58     17.59 o 
  -6   6   2     1909.76     1836.65     26.81 o 
  -5   6   2       36.17       28.76      4.11 o 
  -4   6   2        2.91       -4.03      4.03 o 
  -3   6   2      115.09       93.51      8.94 o 
  -2   6   2       31.51       41.23      3.10 o 
  -1   6   2       10.11       21.40      3.44 o 
   0   6   2     1671.76     1815.42     32.60 o 
   1   6   2       92.10       98.58      5.48 o 
   2   6   2     5734.62     5975.34     77.00 o 
   3   6   2     2654.26     2790.52     37.97 o 
   4   6   2       23.97       34.53      6.85 o 
   5   6   2      679.04      631.08     16.02 o 
   6   6   2      724.58      711.83     26.19 o 
   7   6   2      186.02      191.16     13.16 o 
   8   6   2     1362.55     1376.77     34.82 o 
   9   6   2       81.46       65.73     10.76 o 
  10   6   2       16.90       23.33     14.12 o 
  11   6   2       33.16       20.59     14.96 o 
  12   6   2       14.72       11.58     17.83 o 
 -14   7   2       64.42       83.05     18.95 o 
 -13   7   2      258.41      271.26     21.62 o 
 -12   7   2        1.83       -2.08     15.75 o 
 -11   7   2      195.95      194.87     17.58 o 
 -10   7   2     3841.29     3764.91     70.79 o 
  -9   7   2      286.49      283.26     11.48 o 
  -8   7   2      853.70      844.88     20.10 o 
  -7   7   2      263.69      249.49     10.44 o 
  -6   7   2     2416.29     2428.97     34.57 o 
  -5   7   2     4287.49     4220.51     64.31 o 
  -4   7   2      945.42     1122.78     20.66 o 
  -3   7   2        0.67       21.62      3.06 o 
  -2   7   2     6465.77     5873.09     75.37 o 
  -1   7   2     5303.07     5105.22     66.00 o 
   0   7   2      409.03      428.44      9.21 o 
   1   7   2     1028.11      973.60     17.25 o 
   2   7   2     1487.98     1408.63     21.32 o 
   3   7   2      398.73      373.01      9.61 o 
   4   7   2      357.29      404.03     17.26 o 
   5   7   2     1019.90     1086.51     22.20 o 
   6   7   2     2303.42     2240.87     42.29 o 
   7   7   2      992.00     1002.35     27.98 o 
   8   7   2      175.36      178.30     18.66 o 
   9   7   2      142.53      180.41     15.56 o 
  10   7   2      848.02      834.30     30.63 o 
  11   7   2      149.71      126.17     18.27 o 
  12   7   2      199.60      195.47     21.73 o 
 -13   8   2       32.24       46.40     18.99 o 
 -12   8   2        8.44        4.80     15.38 o 
 -11   8   2        2.60        5.59     14.35 o 
 -10   8   2       15.34       20.72     13.34 o 
  -9   8   2      606.73      665.69     19.50 o 
  -8   8   2       11.94       15.50     11.89 o 
  -7   8   2      885.46      904.90     31.12 o 
  -6   8   2     3554.33     3523.32     55.25 o 
  -5   8   2     2030.01     2058.18     34.71 o 
  -4   8   2     1264.35     1087.60     24.73 o 
  -3   8   2     6960.39     7108.62     90.97 o 
  -2   8   2      315.90      283.67      7.94 o 
  -1   8   2      398.07      451.09      9.67 o 
   0   8   2       14.33       50.74      6.17 o 
   1   8   2       12.94        9.40      3.91 o 
   2   8   2     3975.44     4213.28     55.85 o 
   3   8   2     2123.86     2190.52     37.07 o 
   4   8   2      559.10      613.39     20.71 o 
   5   8   2     2108.61     2194.72     47.00 o 
   6   8   2     1898.23     1868.72     34.14 o 
   7   8   2      513.32      527.88     21.30 o 
   8   8   2        5.45       -2.82     11.44 o 
   9   8   2      721.61      692.23     26.31 o 
  10   8   2        1.00       17.39     15.07 o 
  11   8   2       12.94       21.07     26.45 o 
 -13   9   2      194.35      182.10     21.21 o 
 -12   9   2      638.62      636.76     54.05 o 
 -11   9   2     1390.69     1366.36     40.98 o 
 -10   9   2       46.01       60.75     11.88 o 
  -9   9   2      589.47      625.02     35.04 o 
  -8   9   2     1101.27     1123.66     25.15 o 
  -7   9   2        0.52        1.76      8.10 o 
  -6   9   2     1306.29     1271.98     24.91 o 
  -5   9   2      369.87      389.72     12.71 o 
  -4   9   2      113.06      109.48     15.91 o 
  -3   9   2     9360.08     9885.19    145.14 o 
  -2   9   2       18.90       24.75      4.42 o 
  -1   9   2      850.99      831.42     16.85 o 
   0   9   2     5269.58     4967.41     65.15 o 
   1   9   2      344.51      299.70      8.67 o 
   2   9   2     3334.94     3301.57     52.53 o 
   3   9   2     2450.33     2282.61     39.93 o 
   4   9   2       62.80       92.37     28.32 o 
   5   9   2       85.09       91.36     18.17 o 
   6   9   2        1.03       -2.09      8.38 o 
   7   9   2       91.71       94.95     12.51 o 
   8   9   2     1137.86     1179.70     56.67 o 
   9   9   2        2.64       -6.76     13.70 o 
  10   9   2       52.57       71.18     16.07 o 
  11   9   2       65.96       71.92     18.13 o 
 -12  10   2        1.22       28.93     18.51 o 
 -11  10   2      439.21      393.25     23.31 o 
 -10  10   2      364.05      364.92     16.63 o 
  -9  10   2      356.71      351.63     17.63 o 
  -8  10   2      476.40      426.03     16.70 o 
  -7  10   2      786.08      793.29     26.18 o 
  -6  10   2      199.51      196.17     12.35 o 
  -5  10   2      406.10      360.38     21.27 o 
  -4  10   2      837.39      846.94     19.10 o 
  -3  10   2     1665.85     1591.33     42.51 o 
  -2  10   2       24.67       34.80      6.40 o 
  -1  10   2     3507.03     3571.24     48.31 o 
   0  10   2      460.57      453.22     16.78 o 
   1  10   2     2909.70     2881.49     47.02 o 
   2  10   2       69.48       65.96      9.47 o 
   3  10   2       74.29       73.82     11.74 o 
   4  10   2     1329.77     1239.72     25.69 o 
   5  10   2      945.98      955.91     22.52 o 
   6  10   2       59.86       53.22      9.88 o 
   7  10   2     1759.17     1774.54     42.74 o 
   8  10   2      413.73      436.78     22.39 o 
   9  10   2       13.68       14.30     14.07 o 
  10  10   2       41.92       28.54     13.74 o 
  11  10   2        4.70       47.71     19.85 o 
 -12  11   2        0.23      -13.22     16.51 o 
 -11  11   2      361.53      354.95     53.36 o 
 -10  11   2      380.06      412.81     18.27 o 
  -9  11   2       12.56        4.48     11.59 o 
  -8  11   2      239.64      234.94     13.55 o 
  -7  11   2     1375.87     1351.86     35.12 o 
  -6  11   2       24.56       20.90     23.11 o 
  -5  11   2       47.26       26.65      9.69 o 
  -4  11   2      521.88      498.81     22.28 o 
  -3  11   2     1021.88     1017.66     21.43 o 
  -2  11   2     1540.47     1489.05     27.85 o 
  -1  11   2       92.47       86.59      7.71 o 
   0  11   2        2.58       26.30     11.95 o 
   1  11   2      901.10      923.40     22.69 o 
   2  11   2       83.99       66.79      8.09 o 
   3  11   2      608.66      624.50     17.73 o 
   4  11   2        0.00        4.27      8.37 o 
   5  11   2      668.23      699.67     20.16 o 
   6  11   2      178.00      165.08     15.08 o 
   7  11   2      429.70      440.90     21.57 o 
   8  11   2      144.90      156.28     17.42 o 
   9  11   2      178.37      158.66     18.28 o 
  10  11   2       29.76       10.04     15.30 o 
 -11  12   2        4.01       10.90     17.23 o 
 -10  12   2      123.13      131.84     14.05 o 
  -9  12   2        0.13       15.59     11.47 o 
  -8  12   2      383.64      390.17     16.68 o 
  -7  12   2      124.56      169.68     14.75 o 
  -6  12   2      121.40      142.93     14.26 o 
  -5  12   2      122.87      105.75     21.45 o 
  -4  12   2     4997.95     5008.24     78.38 o 
  -3  12   2      980.20     1019.42     31.68 o 
  -2  12   2       15.06       10.67      9.69 o 
  -1  12   2     2050.45     2066.17     45.64 o 
   0  12   2     1119.36     1102.29     35.77 o 
   1  12   2     1783.52     1794.62     33.46 o 
   2  12   2      233.03      213.42     11.50 o 
   3  12   2       27.95       20.09      9.07 o 
   4  12   2      935.95      961.46     23.48 o 
   5  12   2      349.78      386.80     16.33 o 
   6  12   2       11.85       26.01     13.26 o 
   7  12   2     1200.76     1202.15     35.49 o 
   8  12   2       80.18       95.69     17.28 o 
   9  12   2       46.32       41.21     16.29 o 
 -11  13   2      350.74      382.09     25.51 o 
 -10  13   2      112.98      131.54     14.88 o 
  -9  13   2      256.34      293.43     16.98 o 
  -8  13   2       60.87       67.52     12.39 o 
  -7  13   2        0.16        0.04     12.62 o 
  -6  13   2        6.76       11.88     12.13 o 
  -5  13   2        9.70        5.62      9.53 o 
  -4  13   2      962.11     1007.89     23.67 o 
  -3  13   2      893.55      941.57     32.20 o 
  -2  13   2       40.33       58.81     11.69 o 
  -1  13   2      824.69      836.21     25.84 o 
   0  13   2      976.30     1095.10     51.48 o 
   1  13   2      266.97      255.56     16.04 o 
   2  13   2      130.56      140.52     10.96 o 
   3  13   2     1471.11     1410.28     30.03 o 
   4  13   2      208.28      171.16     12.77 o 
   5  13   2       21.96       13.52     15.53 o 
   6  13   2      114.54      148.02     17.17 o 
   7  13   2      324.32      348.42     21.49 o 
   8  13   2      106.16      151.29     23.24 o 
   9  13   2        3.12        0.44     17.15 o 
 -10  14   2        0.26       -1.28     14.04 o 
  -9  14   2      417.26      420.41     19.22 o 
  -8  14   2        8.09        5.06     12.21 o 
  -7  14   2        1.37       11.34     13.06 o 
  -6  14   2      741.07      783.51     28.05 o 
  -5  14   2        3.09       -9.59      9.59 o 
  -4  14   2      124.49      113.47     11.69 o 
  -3  14   2      180.68      192.56     15.52 o 
  -2  14   2        2.52       11.08     11.82 o 
  -1  14   2      563.35      570.35     23.59 o 
   0  14   2        4.83        9.34     12.15 o 
   1  14   2      380.65      361.31     19.10 o 
   2  14   2      556.02      589.16     24.94 o 
   3  14   2       34.91       49.33     10.94 o 
   4  14   2        3.66      -10.65     10.72 o 
   5  14   2      312.11      339.61     16.41 o 
   6  14   2       83.38      109.62     17.60 o 
   7  14   2      195.36      157.15     19.46 o 
   8  14   2        7.25        3.86     15.65 o 
  -9  15   2        0.36       -1.78     14.50 o 
  -8  15   2      351.47      316.96     18.29 o 
  -7  15   2      225.38      203.73     18.41 o 
  -6  15   2        1.37       10.05     14.91 o 
  -5  15   2       38.75       33.49     11.28 o 
  -4  15   2      100.07       77.09     14.76 o 
  -3  15   2      185.97      177.03     17.12 o 
  -2  15   2       52.15       43.80     13.88 o 
  -1  15   2       93.59      107.31     15.20 o 
   0  15   2      195.33      191.43     16.69 o 
   1  15   2      183.39      192.74     17.04 o 
   2  15   2       98.01      112.98     30.40 o 
   3  15   2      236.20      226.42     18.90 o 
   4  15   2      158.79      171.36     26.90 o 
   5  15   2      432.20      442.21     18.67 o 
   6  15   2      269.11      245.04     19.99 o 
   7  15   2       87.93       93.11     18.24 o 
  -8  16   2      121.16      130.39     15.34 o 
  -7  16   2       96.56       77.40     18.06 o 
  -6  16   2       64.23       83.04     17.21 o 
  -5  16   2       29.15       15.31     22.92 o 
  -4  16   2      177.32      185.58     25.54 o 
  -3  16   2      620.27      621.90     27.22 o 
  -2  16   2      102.44       88.90     23.98 o 
  -1  16   2      139.88      144.44     17.12 o 
   0  16   2      257.23      301.01     35.99 o 
   1  16   2       99.69      106.34     17.08 o 
   2  16   2        1.88      -12.45     15.52 o 
   3  16   2      103.65       88.22     23.66 o 
   4  16   2        8.07       -3.30     23.24 o 
   5  16   2      434.24      478.56     25.90 o 
   6  16   2       11.39       35.12     18.01 o 
  -7  17   2        1.87       -2.96     30.72 o 
  -6  17   2        4.36       16.78     22.46 o 
  -5  17   2       13.74       23.20     23.84 o 
  -4  17   2       40.19       42.20     16.37 o 
  -3  17   2        0.07       13.42     15.81 o 
  -2  17   2     1046.87     1119.41     46.99 o 
  -1  17   2      459.32      464.57     24.79 o 
   0  17   2       98.81      115.19     19.03 o 
   1  17   2      317.67      338.65     22.46 o 
   2  17   2       54.75       68.23     19.76 o 
   3  17   2       10.40        1.07     17.17 o 
   4  17   2       49.98       28.96     20.81 o 
   5  17   2       87.91       95.63     26.32 o 
  -5  18   2        7.01       -6.42     22.65 o 
  -4  18   2       28.16       28.34     16.95 o 
  -3  18   2        0.65      -16.64     16.64 o 
  -2  18   2        0.40       12.12     17.01 o 
  -1  18   2        3.45       23.25     16.75 o 
   0  18   2       62.22       73.66     18.67 o 
   1  18   2       18.15       22.58     18.96 o 
   2  18   2        0.64      -12.31     17.28 o 
   3  18   2        0.62        9.06     21.23 o 
 -15   1   3        8.17        1.22     17.41 o 
 -14   1   3       54.47       52.21     27.74 o 
 -13   1   3       59.95       43.91     12.32 o 
 -12   1   3      921.65      938.77     24.62 o 
 -11   1   3      113.30      107.82     10.91 o 
 -10   1   3      920.06      894.04     31.54 o 
  -9   1   3     7317.01     6846.54    107.07 o 
  -8   1   3     1231.58     1501.51     28.27 o 
  -7   1   3     1895.41     1669.32     33.00 o 
  -6   1   3     4787.08     4080.40     64.43 o 
  -5   1   3     4005.16     3909.14     61.32 o 
  -4   1   3      716.45      662.66     20.39 o 
  -3   1   3      356.72      442.28      7.34 o 
  -2   1   3      297.97      199.91     13.94 o 
  -1   1   3    39459.46    38716.37    560.59 o 
   0   1   3       80.67       27.87      4.68 o 
   1   1   3     2308.07     1956.15     37.86 o 
   2   1   3     4023.80     3516.16     65.87 o 
   3   1   3     4201.43     4322.05     80.78 o 
   4   1   3     1759.10     1933.73     39.39 o 
   5   1   3     1971.62     1732.28     29.96 o 
   6   1   3       10.67       14.49      5.93 o 
   7   1   3     2565.25     2436.31     36.35 o 
   8   1   3      506.02      504.44     12.80 o 
   9   1   3        0.16       -5.99      8.95 o 
  10   1   3      650.03      665.30     21.05 o 
  11   1   3        3.94       20.08     20.91 o 
 -15   2   3       29.76       64.90     18.80 o 
 -14   2   3      687.51      750.20     25.54 o 
 -13   2   3      109.14      118.24     13.21 o 
 -12   2   3      521.37      560.19     19.97 o 
 -11   2   3      456.51      518.64     18.81 o 
 -10   2   3     2008.57     2020.66     32.05 o 
  -9   2   3       89.47       84.74      6.84 o 
  -8   2   3     6516.60     6595.23     77.71 o 
  -7   2   3     1476.37     1675.84     22.24 o 
  -6   2   3    13842.62    15319.34    175.06 o 
  -5   2   3     4421.67     4469.90     52.95 o 
  -4   2   3     3699.15     3978.31     53.43 o 
  -3   2   3     8942.53     9493.62    139.90 o 
  -2   2   3    23295.29    23682.59    971.04 o 
  -1   2   3     9750.41    10327.59    150.12 o 
   1   2   3      461.51      440.12     18.50 o 
   2   2   3      377.90      409.82     14.99 o 
   3   2   3      604.69      733.82    100.68 o 
   4   2   3      108.67       86.61     21.87 o 
   5   2   3      798.93      741.29     19.57 o 
   6   2   3     7530.33     7492.87    113.77 o 
   7   2   3     3040.53     3013.80     50.05 o 
   8   2   3      190.62      198.58     11.35 o 
   9   2   3      477.62      448.37     26.68 o 
  10   2   3      767.91      745.33     27.85 o 
  11   2   3       12.48        2.77     14.49 o 
  12   2   3      450.63      483.58     38.79 o 
 -15   3   3        8.21      -13.30     14.40 o 
 -14   3   3      946.57      855.28     27.17 o 
 -13   3   3        6.46       -3.17     12.12 o 
 -12   3   3       10.81       -0.49     13.90 o 
 -11   3   3      874.48      854.80     22.98 o 
 -10   3   3     1804.87     1737.44     34.25 o 
  -9   3   3     2547.00     2528.02     37.63 o 
  -8   3   3     2262.22     2310.32     29.97 o 
  -7   3   3     2221.84     2272.54     29.00 o 
  -6   3   3     4813.68     5303.02     62.63 o 
  -5   3   3      385.64      372.96      7.59 o 
  -4   3   3     8547.74     9179.64    105.82 o 
  -2   3   3     1679.80     1978.11     75.28 o 
  -1   3   3     7132.27     8295.70    104.75 o 
   0   3   3     9625.26    10016.59    126.10 o 
   1   3   3     7460.10     7807.42     99.12 o 
   2   3   3      134.75      174.40      6.05 o 
   3   3   3       68.13       34.56      5.44 o 
   4   3   3     4658.27     4566.64     60.74 o 
   5   3   3      257.47      216.82      7.90 o 
   6   3   3     1652.30     1559.41     37.51 o 
   7   3   3        8.31       19.43      7.70 o 
   8   3   3      711.32      690.01     16.22 o 
   9   3   3      226.59      244.26     16.95 o 
  10   3   3      287.19      274.96     18.70 o 
  11   3   3       51.75       33.51     15.90 o 
  12   3   3      526.84      563.18     29.64 o 
 -15   4   3      407.49      419.56     26.63 o 
 -14   4   3      156.15      126.67     15.91 o 
 -13   4   3      440.19      450.82     23.67 o 
 -12   4   3      380.26      367.62     16.24 o 
 -11   4   3      271.71      283.24     14.12 o 
 -10   4   3      521.25      573.09     18.06 o 
  -9   4   3      182.96      178.40     10.53 o 
  -8   4   3       42.66       50.82      4.56 o 
  -7   4   3     2430.87     2416.68     30.76 o 
  -6   4   3     2298.43     2837.89     35.16 o 
  -5   4   3      981.13     1009.98     16.49 o 
  -4   4   3     6541.37     6323.53     72.67 o 
  -3   4   3     5070.26     4817.54     61.89 o 
  -2   4   3      951.65      946.99     12.84 o 
  -1   4   3       10.51       43.94      3.25 o 
   0   4   3     5369.40     5375.77     69.07 o 
   1   4   3     2193.16     2126.91     29.42 o 
   2   4   3      426.24      510.42     10.24 o 
   3   4   3     4770.70     4652.67     61.15 o 
   4   4   3     3542.84     3631.90     49.01 o 
   5   4   3      330.81      292.47     10.50 o 
   6   4   3        5.50       12.89      5.46 o 
   7   4   3      214.42      177.23     22.46 o 
   8   4   3      202.27      210.08     20.26 o 
   9   4   3      832.81      821.00     38.79 o 
  10   4   3       11.88       20.62     14.97 o 
  11   4   3      935.17      914.76     33.41 o 
  12   4   3        4.20       21.08     17.47 o 
 -15   5   3      191.85      214.81     22.63 o 
 -14   5   3       31.09       43.65     18.34 o 
 -13   5   3       35.28       33.87     13.53 o 
 -12   5   3        9.22       17.73     11.86 o 
 -11   5   3      484.34      472.64     25.12 o 
 -10   5   3      163.12      182.48     11.79 o 
  -9   5   3      361.34      332.66     11.65 o 
  -8   5   3      598.78      578.64     15.59 o 
  -7   5   3     2578.11     2473.85     31.69 o 
  -6   5   3       50.75       40.23      3.17 o 
  -5   5   3     1840.57     2030.14     34.48 o 
  -4   5   3     3237.79     3505.86     41.48 o 
  -3   5   3      178.16      142.38     13.98 o 
  -2   5   3      350.78      409.73      7.46 o 
  -1   5   3     1636.37     1616.20     23.03 o 
   0   5   3      367.47      374.45      8.35 o 
   1   5   3     8464.63     8820.08    112.06 o 
   2   5   3     2922.25     3174.26     42.83 o 
   3   5   3     3310.59     3239.33     43.90 o 
   4   5   3       86.83      114.79      6.46 o 
   5   5   3      170.61      198.80      9.16 o 
   6   5   3      712.54      686.83     22.04 o 
   7   5   3       16.09        6.07      9.79 o 
   8   5   3      162.92      158.19     14.19 o 
   9   5   3       10.38        5.28     10.68 o 
  10   5   3       15.14       21.23     15.33 o 
  11   5   3      330.73      335.56     22.40 o 
  12   5   3       13.06       17.40     17.95 o 
 -14   6   3       86.72      126.98     18.72 o 
 -13   6   3       20.60       33.21     15.39 o 
 -12   6   3     1898.13     1837.20     38.81 o 
 -11   6   3      287.63      336.70     15.73 o 
 -10   6   3        1.21       15.23      9.18 o 
  -9   6   3       33.18       37.55      7.13 o 
  -8   6   3       98.25      103.03      8.85 o 
  -7   6   3     3830.62     3637.63     58.17 o 
  -6   6   3     4138.85     4118.18     54.99 o 
  -5   6   3       13.38       36.63      8.85 o 
  -4   6   3    28701.82    29077.29    326.23 o 
  -3   6   3     7487.78     6873.97    101.65 o 
  -2   6   3      347.69      249.90      6.26 o 
  -1   6   3     2035.32     1660.95     21.17 o 
   0   6   3     5954.28     5618.39     72.75 o 
   1   6   3       72.29      106.81      5.13 o 
   2   6   3        3.61        6.85      3.91 o 
   3   6   3     1477.19     1614.99     24.34 o 
   4   6   3     4861.39     4724.12     62.84 o 
   5   6   3     2027.84     1977.94     66.20 o 
   6   6   3      827.60      703.34     22.85 o 
   7   6   3      671.67      666.94     23.79 o 
   8   6   3     2408.27     2375.48    117.82 o 
   9   6   3       34.15        4.28     14.99 o 
  10   6   3       55.99       63.31     23.43 o 
  11   6   3     1022.00     1000.65     35.04 o 
 -14   7   3      106.65       81.80     19.29 o 
 -13   7   3       21.72       31.44     17.88 o 
 -12   7   3      262.49      266.53     20.55 o 
 -11   7   3      815.64      832.25     24.45 o 
 -10   7   3      584.71      559.28     20.03 o 
  -9   7   3     1434.94     1455.20     29.23 o 
  -8   7   3     1971.86     1991.69     38.25 o 
  -7   7   3      393.18      379.49     13.59 o 
  -6   7   3      221.06      256.00     10.35 o 
  -5   7   3     1614.18     1407.91     22.59 o 
  -4   7   3       74.88      113.31      4.48 o 
  -3   7   3      223.04      249.21      6.71 o 
  -2   7   3      230.44      262.70     15.68 o 
  -1   7   3     1887.91     1926.09     27.39 o 
   0   7   3     8539.38     8524.03    108.79 o 
   1   7   3      372.11      271.43      8.61 o 
   2   7   3      709.39      807.55     14.80 o 
   3   7   3      186.52      157.05      7.84 o 
   4   7   3     6214.95     6333.75     96.28 o 
   5   7   3      222.81      251.92     12.24 o 
   6   7   3     1001.84      945.76     22.08 o 
   7   7   3       31.25       44.49     12.17 o 
   8   7   3       28.57       36.86     12.47 o 
   9   7   3       65.84       73.83     20.49 o 
  10   7   3        0.14       -0.74     21.96 o 
  11   7   3        7.04       -1.20     15.17 o 
 -14   8   3       22.85       18.46     18.76 o 
 -13   8   3       79.51       85.42     18.52 o 
 -12   8   3      401.75      374.31     22.59 o 
 -11   8   3       60.24       84.22     16.34 o 
 -10   8   3      688.10      705.35     26.83 o 
  -9   8   3      253.68      247.31     17.50 o 
  -8   8   3     2235.57     2243.58     40.04 o 
  -7   8   3        0.17       -2.24      9.98 o 
  -6   8   3      356.49      382.52     11.14 o 
  -5   8   3       71.59       75.21      5.60 o 
  -4   8   3     1766.17     1895.70     32.66 o 
  -3   8   3     1514.17     1711.46     29.82 o 
  -2   8   3    12667.34    13093.86    165.12 o 
  -1   8   3      898.86      931.22     15.69 o 
   0   8   3      245.00      231.40     10.49 o 
   1   8   3      225.69      232.54      8.63 o 
   2   8   3       22.93       24.76      5.35 o 
   3   8   3       35.94       66.82      7.46 o 
   4   8   3      841.46      793.32     23.08 o 
   5   8   3       42.53       51.56      8.74 o 
   6   8   3     2477.46     2315.53    171.94 o 
   7   8   3       44.12       47.74     12.35 o 
   8   8   3       39.23       49.45     13.66 o 
   9   8   3      305.52      295.43     23.70 o 
  10   8   3        6.48      -15.23     15.23 o 
  11   8   3        3.43        4.41     18.18 o 
 -13   9   3        0.57       10.98     18.47 o 
 -12   9   3       19.76       13.99     17.34 o 
 -11   9   3     1090.63     1072.78     34.42 o 
 -10   9   3      142.01      120.43     12.14 o 
  -9   9   3      159.52      173.12     11.82 o 
  -8   9   3      746.92      759.41     20.18 o 
  -7   9   3     1086.70     1090.14     24.17 o 
  -6   9   3      118.40      126.91      9.54 o 
  -5   9   3      397.25      360.87     11.96 o 
  -4   9   3      326.00      309.69     14.06 o 
  -3   9   3     1753.41     1702.93     25.25 o 
  -2   9   3      683.01      749.39     14.03 o 
  -1   9   3     1144.79     1117.24     18.50 o 
   0   9   3     1914.27     1950.70     28.64 o 
   1   9   3     2168.28     2194.95     31.83 o 
   2   9   3      127.72      141.17     16.03 o 
   3   9   3      303.98      299.36     12.59 o 
   4   9   3      640.17      704.98     18.71 o 
   5   9   3       72.78       72.26     11.78 o 
   6   9   3      185.42      184.06     25.77 o 
   7   9   3     1191.29     1130.39     39.24 o 
   8   9   3        7.92        6.68     19.03 o 
   9   9   3      531.94      538.46     35.67 o 
  10   9   3        5.47        3.30     16.11 o 
 -13  10   3      502.92      564.54     29.73 o 
 -12  10   3       20.89       27.85     17.23 o 
 -11  10   3        6.15      -15.89     26.32 o 
 -10  10   3      674.71      690.37     22.29 o 
  -9  10   3       56.66       49.24     10.70 o 
  -8  10   3        1.84       -4.23      9.96 o 
  -7  10   3      154.19      155.09     10.45 o 
  -6  10   3     1215.88     1198.08     29.17 o 
  -5  10   3     2043.16     2105.55     32.02 o 
  -4  10   3     1886.60     1836.16     32.52 o 
  -3  10   3       34.84       38.64     11.73 o 
  -2  10   3     5147.04     5136.76     67.76 o 
  -1  10   3     1245.75     1272.77     20.98 o 
   0  10   3      415.17      408.21     17.19 o 
   1  10   3     1608.01     1442.93     27.22 o 
   2  10   3      152.83      170.52      9.70 o 
   3  10   3      878.51      900.48     31.90 o 
   4  10   3     2078.96     2084.51     38.01 o 
   5  10   3        8.97       23.93      8.96 o 
   6  10   3     1425.11     1472.25     67.71 o 
   7  10   3        3.88       24.82     14.16 o 
   8  10   3      229.56      261.58     22.79 o 
   9  10   3      824.70      775.58     30.52 o 
  10  10   3       44.58       18.89     22.65 o 
 -12  11   3      227.89      271.86     23.20 o 
 -11  11   3        2.14        4.22     16.13 o 
 -10  11   3      744.20      721.74     27.82 o 
  -9  11   3     1137.52     1210.82     28.91 o 
  -8  11   3       22.78       26.85     10.01 o 
  -7  11   3     1404.89     1325.84     28.26 o 
  -6  11   3      805.48      887.85     21.86 o 
  -5  11   3       29.47       16.75      5.45 o 
  -4  11   3      646.76      677.46     17.69 o 
  -3  11   3      368.40      347.69     13.59 o 
  -2  11   3     1421.89     1428.71     27.49 o 
  -1  11   3     1607.71     1572.73     24.86 o 
   0  11   3      175.79      195.54      9.76 o 
   1  11   3       90.75       82.97      8.38 o 
   2  11   3     3868.83     3807.56     61.64 o 
   3  11   3       82.54       81.63      9.34 o 
   4  11   3        2.33       10.36     12.43 o 
   5  11   3      508.48      499.04     17.87 o 
   6  11   3      610.22      482.17     23.18 o 
   7  11   3      350.01      363.40     19.83 o 
   8  11   3      302.23      307.00     21.08 o 
   9  11   3        4.99       29.19     15.86 o 
 -12  12   3       90.49       59.61     19.71 o 
 -11  12   3        8.83       13.73     17.29 o 
 -10  12   3       27.21        7.41     20.42 o 
  -9  12   3      142.46      148.21     13.93 o 
  -8  12   3      434.58      415.52     17.87 o 
  -7  12   3       48.98       53.43     11.07 o 
  -6  12   3      350.94      362.50     16.07 o 
  -5  12   3        3.05        0.46      7.52 o 
  -4  12   3      205.73      187.56     11.16 o 
  -3  12   3      568.78      526.09     16.22 o 
  -2  12   3       84.41       89.01      8.92 o 
  -1  12   3      665.85      662.13     23.36 o 
   0  12   3       41.63       47.91      8.30 o 
   1  12   3       14.24       26.21      8.25 o 
   2  12   3      231.69      242.41     12.54 o 
   3  12   3        0.13        6.19      9.10 o 
   4  12   3      114.78      106.33     11.38 o 
   5  12   3        1.01       -5.59      9.66 o 
   6  12   3      282.90      327.30     36.31 o 
   7  12   3      376.75      341.46     20.79 o 
   8  12   3       10.11       17.19     21.91 o 
   9  12   3        4.98        6.53     16.71 o 
 -11  13   3        0.87       36.23     23.56 o 
 -10  13   3        1.14        0.90     12.73 o 
  -9  13   3      197.01      196.73     15.59 o 
  -8  13   3      236.30      223.64     15.13 o 
  -7  13   3      184.93      143.88     13.21 o 
  -6  13   3     1520.23     1468.58     31.10 o 
  -5  13   3       35.74       24.71      9.46 o 
  -4  13   3      649.82      696.81     20.56 o 
  -3  13   3      113.03       91.38      9.74 o 
  -2  13   3       20.62       21.64     11.70 o 
  -1  13   3      146.02      138.62     14.49 o 
   0  13   3      960.87      992.62     29.93 o 
   1  13   3       17.81       19.85      9.35 o 
   2  13   3     1698.25     1619.23     32.87 o 
   3  13   3       63.57       51.80     10.79 o 
   4  13   3     1001.88     1034.14     26.44 o 
   5  13   3      334.28      319.53     16.26 o 
   6  13   3        0.86       17.33     15.81 o 
   7  13   3       76.42       83.75     20.36 o 
   8  13   3      127.62      156.64     19.36 o 
 -10  14   3        3.54       10.57     14.34 o 
  -9  14   3       15.23      -13.11     14.83 o 
  -8  14   3       95.12      111.59     20.55 o 
  -7  14   3        0.06      -10.91     10.91 o 
  -6  14   3      136.52      142.51     12.90 o 
  -5  14   3      604.99      673.49     20.74 o 
  -4  14   3      178.96      168.97     12.44 o 
  -3  14   3       73.25       79.68     13.97 o 
  -2  14   3      282.65      320.37     26.82 o 
  -1  14   3       68.51       83.23     13.80 o 
   0  14   3      178.82      192.09     16.03 o 
   1  14   3      781.51      787.62     45.57 o 
   2  14   3      165.73      181.14     20.39 o 
   3  14   3      165.70      178.24     13.66 o 
   4  14   3      578.47      558.94     20.38 o 
   5  14   3        5.02       13.79     12.03 o 
   6  14   3      206.16      226.77     20.31 o 
   7  14   3       89.52      120.97     37.87 o 
  -9  15   3       36.22       46.74     14.33 o 
  -8  15   3       99.56      136.49     15.31 o 
  -7  15   3      791.89      822.56     24.96 o 
  -6  15   3        3.97       15.03     11.86 o 
  -5  15   3      383.02      382.50     16.97 o 
  -4  15   3        0.37       -5.37     12.28 o 
  -3  15   3      367.89      378.37     19.92 o 
  -2  15   3        0.83      -12.18     12.18 o 
  -1  15   3       73.43       78.82     14.90 o 
   0  15   3      821.21      837.95     29.82 o 
   1  15   3      280.36      350.42     35.48 o 
   2  15   3      130.56      172.06     20.72 o 
   3  15   3      117.85      117.78     17.83 o 
   4  15   3       85.23      108.55     13.73 o 
   5  15   3       65.17       70.99     16.84 o 
   6  15   3       96.48       91.29     18.76 o 
  -8  16   3        0.20        0.29     14.07 o 
  -7  16   3      287.46      269.48     21.36 o 
  -6  16   3      251.43      276.36     29.89 o 
  -5  16   3        0.84       14.85     20.26 o 
  -4  16   3      561.30      606.13     26.85 o 
  -3  16   3        1.87      -16.03     20.68 o 
  -2  16   3      297.60      280.00     20.49 o 
  -1  16   3      151.97      191.50     28.79 o 
   0  16   3      248.83      266.74     20.09 o 
   1  16   3       20.42       25.25     20.63 o 
   2  16   3        0.59      -14.10     14.10 o 
   3  16   3      111.87      120.10     27.28 o 
   4  16   3      107.05      126.02     18.96 o 
   5  16   3      126.82      141.68     19.27 o 
  -7  17   3       68.08       48.78     24.02 o 
  -6  17   3        1.59       12.38     21.73 o 
  -5  17   3       93.10      129.38     23.56 o 
  -4  17   3       28.33       -4.42     19.30 o 
  -3  17   3       32.85       19.59     16.83 o 
  -2  17   3       10.19        6.89     16.32 o 
  -1  17   3       28.62        3.01     16.20 o 
   0  17   3       13.56        5.69     15.71 o 
   1  17   3      121.37      124.43     18.79 o 
   2  17   3      152.69      130.66     23.70 o 
   3  17   3       25.17        3.91     16.95 o 
   4  17   3        6.39       31.01     43.42 o 
  -4  18   3       72.81       60.37     19.09 o 
  -3  18   3        1.30      -21.91     21.91 o 
  -2  18   3      206.82      185.36     20.99 o 
  -1  18   3      105.05      108.16     20.45 o 
   0  18   3      137.42      133.81     22.51 o 
   1  18   3       29.48       23.67     18.66 o 
   2  18   3       24.26        0.45     18.29 o 
 -15   0   4      262.11      302.22     34.29 o 
 -14   0   4      539.27      572.61     41.44 o 
 -13   0   4      794.13      806.23     29.89 o 
 -12   0   4     2353.72     2553.38     57.00 o 
 -11   0   4     4006.51     3957.08     80.62 o 
 -10   0   4       35.62       34.38      9.91 o 
  -9   0   4      494.30      621.79     20.25 o 
  -8   0   4     2283.00     1917.62     53.18 o 
  -7   0   4     2775.85     2813.55     82.34 o 
  -6   0   4      666.71      824.23     25.81 o 
  -5   0   4      319.38      434.89     14.43 o 
  -4   0   4     3874.03     4326.74     82.64 o 
  -3   0   4    45096.70    46309.78    839.95 o 
  -2   0   4       49.06       41.54      5.78 o 
  -1   0   4     3649.96     3010.69     79.86 o 
   0   0   4    26870.91    26458.63    667.33 o 
   1   0   4      404.47      271.68     14.76 o 
   2   0   4     1678.01     1511.90     44.38 o 
   3   0   4      277.22      219.60     16.05 o 
   4   0   4     1091.46     1195.38     39.24 o 
   5   0   4     3092.30     2927.35     82.61 o 
   6   0   4     3297.97     3364.17     95.08 o 
   7   0   4        5.09       -1.37      9.27 o 
   8   0   4     1830.86     1863.88     43.44 o 
   9   0   4      856.30      917.83     40.99 o 
  10   0   4       57.55       89.67     21.27 o 
 -15   1   4       47.94       53.19     23.29 o 
 -14   1   4      103.94      141.25     17.80 o 
 -13   1   4      144.53      188.72     14.60 o 
 -12   1   4       24.04       30.20     10.97 o 
 -11   1   4      445.84      429.99     17.10 o 
 -10   1   4     2160.64     2220.93     40.59 o 
  -9   1   4      111.98       92.73      7.52 o 
  -8   1   4     1859.02     1851.51     28.63 o 
  -7   1   4     3399.56     3551.89     49.52 o 
  -6   1   4     7595.03     7386.38     86.09 o 
  -5   1   4     6002.07     6317.60     74.11 o 
  -4   1   4     3267.30     3113.50     37.89 o 
  -3   1   4      636.40      729.52     12.22 o 
  -2   1   4     2326.38     2747.47     42.09 o 
  -1   1   4     2759.64     3111.98     58.45 o 
   0   1   4     1289.67     1441.49     29.37 o 
   1   1   4     4167.00     4175.53     77.80 o 
   2   1   4      164.34      116.88     12.97 o 
   3   1   4     9576.23    10120.49    184.04 o 
   4   1   4     7217.52     7200.05    133.04 o 
   5   1   4      302.93      293.09     13.71 o 
   6   1   4      197.45      211.73      9.98 o 
   7   1   4      353.22      330.47     13.04 o 
   8   1   4      457.02      459.49     14.71 o 
   9   1   4      124.24      121.63     12.01 o 
  10   1   4       19.09       23.66     20.26 o 
  11   1   4       14.79       34.11     22.19 o 
 -15   2   4        5.13       18.20     15.79 o 
 -14   2   4      163.67      176.12     16.10 o 
 -13   2   4      248.29      230.10     15.23 o 
 -12   2   4      216.22      202.29     13.37 o 
 -11   2   4     1235.90     1277.03     23.89 o 
 -10   2   4      743.22      749.27     16.78 o 
  -9   2   4       18.04       22.82      6.00 o 
  -8   2   4      652.66      571.10     16.31 o 
  -7   2   4      386.41      438.83      9.72 o 
  -6   2   4       43.24       63.35      4.02 o 
  -5   2   4      523.14      343.66     10.69 o 
  -4   2   4     2254.07     2284.69     58.93 o 
  -3   2   4      121.99      112.05      7.89 o 
  -2   2   4      373.33      458.74     11.99 o 
  -1   2   4       50.72       45.35      3.82 o 
   0   2   4     4023.38     3778.32     69.96 o 
   1   2   4     3875.80     4182.15     77.96 o 
   2   2   4     3348.14     3590.29     68.07 o 
   3   2   4      451.65      365.01     13.12 o 
   4   2   4      491.20      493.23     13.22 o 
   5   2   4      242.56      207.99      9.19 o 
   6   2   4     1693.08     1692.71     43.60 o 
   7   2   4       27.83       20.28     10.85 o 
   8   2   4     1698.56     1644.26     28.30 o 
   9   2   4      218.16      203.67     19.26 o 
  10   2   4      405.92      394.15     21.13 o 
  11   2   4      243.22      240.97     28.52 o 
 -15   3   4      223.20      233.19     17.95 o 
 -14   3   4       67.56       59.77     14.46 o 
 -13   3   4       89.97      106.24     13.45 o 
 -12   3   4      121.62      135.79     12.75 o 
 -11   3   4        2.29       -4.37      9.34 o 
 -10   3   4     1941.79     1856.35     30.01 o 
  -9   3   4       67.55       82.94      7.11 o 
  -8   3   4     1740.32     1734.07     23.69 o 
  -7   3   4     6420.36     6454.88     76.24 o 
  -6   3   4      827.38      791.84     12.78 o 
  -5   3   4     1055.34     1188.93     15.42 o 
  -4   3   4     5464.59     5259.51     60.99 o 
  -3   3   4       98.26       68.97      4.11 o 
  -2   3   4      823.33      896.00     13.94 o 
  -1   3   4     2719.47     2975.95     45.84 o 
   0   3   4       36.60       73.11      7.70 o 
   1   3   4     5291.01     5154.13     77.41 o 
   2   3   4       80.62       77.39      6.46 o 
   3   3   4     1905.79     1812.31     30.21 o 
   4   3   4     7417.40     7506.89     98.05 o 
   5   3   4     1492.09     1520.55     28.17 o 
   6   3   4      155.95      161.40      9.61 o 
   7   3   4      205.93      185.44     20.39 o 
   8   3   4      208.30      227.60     15.78 o 
   9   3   4      307.81      272.23     18.62 o 
  10   3   4      137.33      134.94     17.16 o 
  11   3   4        8.54       11.20     16.54 o 
 -15   4   4      170.30      162.02     17.75 o 
 -14   4   4       15.17       23.56     14.42 o 
 -13   4   4     1710.72     1750.95     38.19 o 
 -12   4   4     1634.56     1654.44     35.69 o 
 -11   4   4      299.18      327.21     15.16 o 
 -10   4   4     1222.09     1191.42     27.06 o 
  -9   4   4      726.73      720.33     19.84 o 
  -8   4   4      288.65      305.44      8.39 o 
  -7   4   4      324.48      372.07     17.04 o 
  -6   4   4      334.64      366.12      8.50 o 
  -5   4   4     1687.13     1440.83     19.06 o 
  -4   4   4     7336.92     7311.79     83.97 o 
  -3   4   4     8611.72     8746.02    143.79 o 
  -2   4   4     6354.32     6578.94     75.76 o 
  -1   4   4     2045.42     1937.06     27.23 o 
   0   4   4     2174.91     2342.82     32.39 o 
   1   4   4     3919.13     3654.91     48.90 o 
   2   4   4     9274.09     9420.08    120.21 o 
   3   4   4       72.58       96.55     17.33 o 
   4   4   4       17.84       19.04      6.17 o 
   5   4   4      184.78      180.69      9.23 o 
   6   4   4       28.88       45.23      7.50 o 
   7   4   4      204.83      216.78     18.61 o 
   8   4   4      307.45      275.89     17.34 o 
   9   4   4     1305.18     1273.94     37.05 o 
  10   4   4      827.94      839.31     31.51 o 
  11   4   4       28.99       35.42     16.27 o 
 -15   5   4       27.27        4.56     15.02 o 
 -14   5   4      878.17      917.45     29.16 o 
 -13   5   4      155.65      198.69     15.65 o 
 -12   5   4      993.85     1027.29     26.98 o 
 -11   5   4      274.74      290.37     23.34 o 
 -10   5   4      439.66      444.18     16.95 o 
  -9   5   4     2972.81     2969.19     43.40 o 
  -8   5   4      742.47      752.53     15.67 o 
  -7   5   4       46.04       45.77      4.65 o 
  -6   5   4    11080.74    10592.28    148.70 o 
  -5   5   4     6955.49     6603.98     76.44 o 
  -4   5   4       19.29       44.96      5.51 o 
  -3   5   4      482.15      375.22      8.35 o 
  -2   5   4      629.15      432.02      9.11 o 
  -1   5   4      577.03      665.95     12.28 o 
   0   5   4       53.08       50.59      4.47 o 
   1   5   4      794.90      745.97     13.70 o 
   2   5   4     7163.52     6940.54     89.87 o 
   3   5   4     7692.67     7580.29     98.10 o 
   4   5   4       12.44       20.60      6.92 o 
   5   5   4      867.72      794.77     18.50 o 
   6   5   4     3287.83     3185.94     65.52 o 
   7   5   4        9.55        6.75     10.95 o 
   8   5   4      473.75      459.95     22.84 o 
   9   5   4     1684.56     1699.03     83.44 o 
  10   5   4      519.05      489.71     26.84 o 
  11   5   4       65.66       89.67     17.88 o 
 -15   6   4        0.41       12.37     20.18 o 
 -14   6   4        3.42       35.66     14.01 o 
 -13   6   4      156.06      165.24     16.09 o 
 -12   6   4      512.77      482.14     20.28 o 
 -11   6   4      110.87       95.48     11.69 o 
 -10   6   4      246.11      243.49     13.12 o 
  -9   6   4     1118.19     1096.29     20.83 o 
  -8   6   4       55.58       54.38      7.33 o 
  -7   6   4     1163.36     1131.36     25.18 o 
  -6   6   4       39.32       51.59      4.39 o 
  -5   6   4      183.80      199.17      6.86 o 
  -4   6   4     3157.41     3228.80     43.26 o 
  -3   6   4       62.62       60.46      3.87 o 
  -2   6   4        7.25       14.18      3.23 o 
  -1   6   4     1004.78      934.24     15.87 o 
   0   6   4      116.48      158.96      6.42 o 
   1   6   4     1352.97     1352.89     21.20 o 
   2   6   4      589.46      577.28     12.51 o 
   3   6   4      512.22      486.48     11.82 o 
   4   6   4     1686.15     1668.93     29.50 o 
   5   6   4       12.08       23.08     10.40 o 
   6   6   4       16.03       14.11     10.08 o 
   7   6   4       20.02        4.04     13.20 o 
   8   6   4       53.26       55.72     27.14 o 
   9   6   4        0.14        6.46     13.61 o 
  10   6   4      167.78      153.42     23.24 o 
  11   6   4       15.79        6.24     18.10 o 
 -14   7   4      205.19      232.74     22.33 o 
 -13   7   4      207.97      213.01     16.63 o 
 -12   7   4      402.82      402.53     18.55 o 
 -11   7   4      600.76      602.80     41.45 o 
 -10   7   4       91.03       55.71     12.35 o 
  -9   7   4      936.55      965.37     21.98 o 
  -8   7   4     1861.80     1858.96     33.93 o 
  -7   7   4      101.72      105.17      8.46 o 
  -6   7   4     1425.91     1366.04     21.78 o 
  -5   7   4      352.45      291.83     11.02 o 
  -4   7   4      504.28      564.38     36.63 o 
  -3   7   4     1884.35     1586.97     21.08 o 
  -2   7   4     5774.64     5537.53     68.30 o 
  -1   7   4     1276.14     1280.21     20.29 o 
   0   7   4     2951.25     3159.59     43.50 o 
   1   7   4     1353.10     1480.83     23.14 o 
   2   7   4     4248.05     4114.37     55.63 o 
   3   7   4      330.72      284.09      9.99 o 
   4   7   4      856.78      833.80     21.60 o 
   5   7   4     1517.16     1460.27     29.20 o 
   6   7   4     2577.49     2498.08     64.87 o 
   7   7   4       77.72       69.09     14.23 o 
   8   7   4      190.10      194.26     38.79 o 
   9   7   4       17.91       22.37     14.15 o 
  10   7   4      307.22      272.02     20.38 o 
 -14   8   4      218.57      220.58     22.45 o 
 -13   8   4      681.36      721.58     32.54 o 
 -12   8   4      103.50      146.27     28.33 o 
 -11   8   4      489.05      459.75     24.38 o 
 -10   8   4     2148.20     2214.82     52.40 o 
  -9   8   4      181.11      194.53     11.55 o 
  -8   8   4       80.49       87.01      9.13 o 
  -7   8   4       97.44      104.44      8.97 o 
  -6   8   4      340.07      359.92     11.01 o 
  -5   8   4      556.64      533.57     12.75 o 
  -4   8   4     2031.27     2076.10     30.04 o 
  -3   8   4       34.25       27.77      4.20 o 
  -2   8   4    10009.93     9824.89    117.13 o 
  -1   8   4     4641.80     4336.24     57.87 o 
   0   8   4      684.57      634.38     13.18 o 
   1   8   4      926.12      852.71     16.22 o 
   2   8   4     1472.93     1477.01     23.86 o 
   3   8   4       31.12       31.53      7.35 o 
   4   8   4        6.81       21.17      7.74 o 
   5   8   4      201.33      194.45     11.76 o 
   6   8   4       65.34       89.92     10.50 o 
   7   8   4     1001.54      959.60     31.22 o 
   8   8   4       42.18       41.59     13.99 o 
   9   8   4      193.13      265.44     23.89 o 
  10   8   4      181.29      216.40     20.71 o 
 -14   9   4       18.17       42.55     19.70 o 
 -13   9   4        1.73        4.43     17.64 o 
 -12   9   4       25.43       36.56     16.64 o 
 -11   9   4      252.99      226.01     19.67 o 
 -10   9   4      972.79      924.00     24.04 o 
  -9   9   4      437.25      368.42     15.93 o 
  -8   9   4      238.07      214.70     11.07 o 
  -7   9   4     3860.80     3817.42     62.32 o 
  -6   9   4      354.83      355.27     11.73 o 
  -5   9   4     1124.51     1050.14     30.89 o 
  -4   9   4     2940.72     2960.83     41.80 o 
  -3   9   4      539.23      522.68     17.22 o 
  -2   9   4      197.79      215.93      7.02 o 
  -1   9   4      296.06      279.69      9.43 o 
   0   9   4        1.49       21.01      5.59 o 
   1   9   4      568.12      595.60     13.69 o 
   2   9   4      178.80      200.15     10.36 o 
   3   9   4     1203.65     1173.26     35.08 o 
   4   9   4     3046.71     3112.64     52.79 o 
   5   9   4      137.64      184.59     12.08 o 
   6   9   4        4.89       10.10     10.04 o 
   7   9   4      586.91      627.73     26.68 o 
   8   9   4      167.52      150.06     17.92 o 
   9   9   4       81.47       86.74     16.08 o 
  10   9   4       94.81      104.35     25.58 o 
 -13  10   4        3.60       -6.51     16.82 o 
 -12  10   4      405.08      393.77     29.66 o 
 -11  10   4      247.96      228.82     20.17 o 
 -10  10   4      429.27      433.41     18.41 o 
  -9  10   4      262.91      280.20     13.56 o 
  -8  10   4     1141.18     1098.57     27.04 o 
  -7  10   4        4.40       11.09     18.28 o 
  -6  10   4      783.65      775.93     19.60 o 
  -5  10   4      157.03      115.24     11.10 o 
  -4  10   4      429.60      379.95     11.92 o 
  -3  10   4     3075.56     3074.89     43.59 o 
  -2  10   4      935.45      872.38     16.30 o 
  -1  10   4      145.13      149.73      7.59 o 
   0  10   4     2257.80     2043.51     30.83 o 
   1  10   4     1095.76     1007.53     22.02 o 
   2  10   4      559.66      585.77     17.74 o 
   3  10   4     1994.99     1909.36     35.80 o 
   4  10   4       20.41       11.92      9.78 o 
   5  10   4      808.61      826.18     22.37 o 
   6  10   4      223.58      232.77     14.44 o 
   7  10   4      180.23      219.64     18.20 o 
   8  10   4      292.14      279.09     24.76 o 
   9  10   4       47.95       50.51     16.71 o 
 -13  11   4       21.62        2.68     28.65 o 
 -12  11   4      201.04      189.12     21.03 o 
 -11  11   4      351.96      359.98     23.60 o 
 -10  11   4       16.90        9.81     11.73 o 
  -9  11   4        7.97       14.96     10.36 o 
  -8  11   4      527.48      560.30     19.64 o 
  -7  11   4      325.10      335.16     14.54 o 
  -6  11   4        1.45       -5.10      8.57 o 
  -5  11   4      102.47      104.68     11.69 o 
  -4  11   4       90.70      100.82      7.68 o 
  -3  11   4       95.52       81.95      8.54 o 
  -2  11   4       41.10       32.92      7.75 o 
  -1  11   4      298.30      291.84     12.51 o 
   0  11   4      404.83      425.56     15.06 o 
   1  11   4       29.54       39.08      8.64 o 
   2  11   4       55.89       67.42      9.98 o 
   3  11   4      290.39      295.15     14.29 o 
   4  11   4      576.65      601.45     37.40 o 
   5  11   4       25.91       42.90     10.97 o 
   6  11   4       76.68       74.28     15.07 o 
   7  11   4      128.22      133.72     24.53 o 
   8  11   4      282.44      222.95     20.65 o 
   9  11   4       50.72       62.23     17.62 o 
 -12  12   4      102.84       92.33     19.97 o 
 -11  12   4      575.65      654.15     43.28 o 
 -10  12   4        3.64       -1.36     12.44 o 
  -9  12   4      244.01      229.30     15.10 o 
  -8  12   4     1694.32     1701.10     35.28 o 
  -7  12   4       83.81      100.72     14.69 o 
  -6  12   4      612.81      607.29     18.85 o 
  -5  12   4      527.39      513.62     28.24 o 
  -4  12   4       22.28       23.75      8.61 o 
  -3  12   4      863.14      870.37     21.18 o 
  -2  12   4      407.14      409.99     15.48 o 
  -1  12   4     1338.45     1284.94     33.53 o 
   0  12   4     3700.99     3398.20     55.97 o 
   1  12   4       15.95       15.88      8.87 o 
   2  12   4      567.75      611.98     19.00 o 
   3  12   4      707.96      679.36     20.80 o 
   4  12   4      679.11      601.10     20.58 o 
   5  12   4      140.73      154.18     13.08 o 
   6  12   4        0.08       -9.47     14.33 o 
   7  12   4      151.87      157.46     19.58 o 
   8  12   4      565.30      640.15     30.79 o 
 -11  13   4       50.90       60.51     18.77 o 
 -10  13   4      148.41      140.80     18.77 o 
  -9  13   4      392.94      428.47     18.79 o 
  -8  13   4      301.63      345.07     16.69 o 
  -7  13   4     1079.58     1120.44     33.36 o 
  -6  13   4       66.92       68.16     11.17 o 
  -5  13   4      221.39      245.01     13.42 o 
  -4  13   4      596.14      580.53     18.93 o 
  -3  13   4      109.85      121.08     10.71 o 
  -2  13   4       21.35        5.95     21.23 o 
  -1  13   4      178.88      208.67     16.24 o 
   0  13   4       73.12       82.01     25.03 o 
   1  13   4      841.95      853.98     23.15 o 
   2  13   4       44.02       38.75     10.78 o 
   3  13   4       10.50       19.66     10.66 o 
   4  13   4      479.24      514.72     24.32 o 
   5  13   4      123.59      145.84     14.13 o 
   6  13   4       15.87       15.48     15.51 o 
   7  13   4      123.31      189.41     34.75 o 
 -10  14   4      278.45      295.06     18.54 o 
  -9  14   4       39.51       23.72     13.68 o 
  -8  14   4      276.77      299.50     16.85 o 
  -7  14   4        1.53        8.53     11.33 o 
  -6  14   4      154.92      160.40     16.34 o 
  -5  14   4      396.69      391.38     16.47 o 
  -4  14   4      123.08      143.47     15.91 o 
  -3  14   4       15.08        0.60     12.33 o 
  -2  14   4      322.65      355.46     18.54 o 
  -1  14   4      164.00      202.99     35.30 o 
   0  14   4      441.78      430.21     22.88 o 
   1  14   4      534.49      547.74     29.94 o 
   2  14   4      883.57      926.68     25.01 o 
   3  14   4       33.40       33.79     11.94 o 
   4  14   4        0.58       -8.91     11.38 o 
   5  14   4      315.13      312.16     17.77 o 
   6  14   4       43.76       51.12     28.79 o 
  -9  15   4        3.21       18.89     13.75 o 
  -8  15   4       88.72       90.83     14.05 o 
  -7  15   4      101.05       99.30     16.38 o 
  -6  15   4      154.56      142.04     16.46 o 
  -5  15   4       26.11        1.92     21.59 o 
  -4  15   4      173.36      182.49     17.55 o 
  -3  15   4       84.01       83.17     14.20 o 
  -2  15   4      118.97       96.72     16.34 o 
  -1  15   4       48.24       50.60     14.23 o 
   0  15   4       16.54        8.13     13.74 o 
   1  15   4       70.93       67.28     16.07 o 
   2  15   4        1.73        2.57     22.42 o 
   3  15   4      262.54      268.25     16.56 o 
   4  15   4      251.08      263.74     17.14 o 
   5  15   4       12.17      -15.88     15.88 o 
  -8  16   4       13.07       -8.93     15.99 o 
  -7  16   4        3.76       -0.37     23.56 o 
  -6  16   4        8.00       14.95     20.81 o 
  -5  16   4       15.05      -20.63     22.01 o 
  -4  16   4        2.74       -8.10     14.58 o 
  -3  16   4        2.71      -14.47     14.47 o 
  -2  16   4      280.36      243.41     23.89 o 
  -1  16   4      312.30      314.76     21.78 o 
   0  16   4       14.44        2.11     16.49 o 
   1  16   4       54.45       29.76     29.62 o 
   2  16   4      120.86       91.73     19.32 o 
   3  16   4        7.62       21.12     15.97 o 
   4  16   4       50.91       66.45     19.49 o 
  -7  17   4       32.83       64.18     26.68 o 
  -6  17   4       94.92      137.35     27.60 o 
  -5  17   4       62.69       90.32     26.50 o 
  -4  17   4      126.04      117.92     21.18 o 
  -3  17   4      176.35      183.94     20.20 o 
  -2  17   4      403.91      419.68     25.81 o 
  -1  17   4      220.96      228.67     20.93 o 
   0  17   4      103.38       99.98     18.86 o 
   1  17   4       32.97        9.24     17.01 o 
   2  17   4      180.80      201.74     22.54 o 
   3  17   4       11.07      -11.13     17.91 o 
  -4  18   4        6.17       27.52     18.77 o 
  -3  18   4        2.61       -9.08     31.04 o 
  -2  18   4       55.55       67.37     37.64 o 
  -1  18   4      102.04      102.78     29.34 o 
   0  18   4       13.53      -15.39     29.43 o 
 -15   1   5       86.86       77.87     28.29 o 
 -14   1   5       15.87        6.76     12.70 o 
 -13   1   5     1085.44     1130.98     29.16 o 
 -12   1   5      209.24      201.41     11.38 o 
 -11   1   5       83.00      106.53     11.37 o 
 -10   1   5     1935.13     1835.92     35.46 o 
  -9   1   5      774.92      794.81     17.01 o 
  -8   1   5     1571.76     1694.00     27.44 o 
  -7   1   5      837.99     1127.00     19.61 o 
  -6   1   5      924.87     1003.95     15.35 o 
  -5   1   5     5947.21     6235.87     73.66 o 
  -4   1   5      378.90      509.92     10.98 o 
  -3   1   5      847.73      798.40     16.94 o 
  -2   1   5    30142.97    30774.43    548.54 o 
  -1   1   5        8.71       46.79      5.28 o 
   0   1   5       39.91       38.37      5.51 o 
   1   1   5      669.73      550.66     15.82 o 
   2   1   5       23.73       12.27      6.63 o 
   3   1   5     5436.95     5552.05    104.19 o 
   4   1   5     1170.53     1123.57     22.64 o 
   5   1   5      209.67      237.93     13.29 o 
   6   1   5     7626.79     7562.21    142.12 o 
   7   1   5       36.88       26.73     11.49 o 
   8   1   5       32.99       37.88     13.11 o 
   9   1   5      789.91      850.96     45.34 o 
  10   1   5       50.62       53.46     23.47 o 
  11   1   5      164.32      139.65     27.23 o 
 -15   2   5        8.13       17.18     14.79 o 
 -14   2   5       10.56       15.85     12.91 o 
 -13   2   5     1109.00     1087.90     28.48 o 
 -12   2   5      809.30      792.19     23.80 o 
 -11   2   5      157.63      184.39     10.38 o 
 -10   2   5     2574.46     2431.74     48.62 o 
  -9   2   5     7700.75     7341.59     99.10 o 
  -8   2   5     3145.79     3008.57     42.75 o 
  -7   2   5     3210.68     2968.59     41.90 o 
  -6   2   5      174.49      133.42      7.51 o 
  -5   2   5       54.28       79.14      4.60 o 
  -4   2   5     4065.99     4530.21     60.10 o 
  -3   2   5     4545.99     5149.17     77.40 o 
  -2   2   5     1049.18      828.69     16.05 o 
  -1   2   5     6554.90     6092.84     90.94 o 
   0   2   5     7337.92     7112.10    130.35 o 
   1   2   5     4968.82     4647.27     87.07 o 
   2   2   5     3602.08     3216.01     62.43 o 
   3   2   5     2178.01     2208.96     45.45 o 
   4   2   5       38.95       48.71     16.73 o 
   5   2   5     4055.98     4221.41     82.36 o 
   6   2   5      605.57      660.92     17.98 o 
   7   2   5      952.21      900.66     42.98 o 
   8   2   5       33.20       30.58      9.38 o 
   9   2   5      269.91      266.91     27.60 o 
  10   2   5      107.59      103.52     24.67 o 
  11   2   5       19.11       15.68     24.67 o 
 -15   3   5     1168.83     1183.32     32.87 o 
 -14   3   5      357.03      365.64     19.00 o 
 -13   3   5        2.22        9.74     12.02 o 
 -12   3   5       16.47        7.99     10.92 o 
 -11   3   5      219.53      210.90     13.04 o 
 -10   3   5        3.39       14.63      6.82 o 
  -9   3   5        0.37       14.44      6.48 o 
  -8   3   5       79.67      118.60      5.84 o 
  -7   3   5     7353.53     6799.70     80.58 o 
  -6   3   5     5908.67     5682.40     61.27 o 
  -5   3   5       21.48       27.60      4.81 o 
  -4   3   5    14144.15    14039.99    250.27 o 
  -3   3   5     2610.62     2352.96     32.80 o 
  -2   3   5      302.71      274.92      7.46 o 
  -1   3   5    12333.04    12706.67    185.76 o 
   0   3   5      572.12      649.07     21.52 o 
   1   3   5     4882.73     4880.40     91.35 o 
   2   3   5       27.18       61.24      7.66 o 
   3   3   5      615.20      673.95     19.18 o 
   4   3   5      532.19      448.97     17.31 o 
   5   3   5      304.92      305.90     18.67 o 
   6   3   5      156.05      143.34     10.39 o 
   7   3   5     1970.78     1905.58     40.77 o 
   8   3   5     1641.88     1692.77     51.76 o 
   9   3   5      323.57      312.90     19.59 o 
  10   3   5        3.70       -2.48     22.10 o 
 -15   4   5       52.06       88.49     16.05 o 
 -14   4   5      725.48      741.71     33.11 o 
 -13   4   5       32.91       34.81     13.29 o 
 -12   4   5      314.41      290.62     15.68 o 
 -11   4   5      107.63      120.10     11.90 o 
 -10   4   5      356.27      362.10     15.37 o 
  -9   4   5      304.77      334.26     12.89 o 
  -8   4   5     2406.77     2497.07     32.84 o 
  -7   4   5      276.12      252.60      8.06 o 
  -6   4   5     5514.85     5957.12     69.62 o 
  -5   4   5      110.60       88.61      4.64 o 
  -4   4   5     4455.61     4337.87     65.92 o 
  -3   4   5      249.23      285.91      7.14 o 
  -1   4   5     1935.41     2058.20     33.88 o 
   0   4   5     5771.80     5937.93     89.30 o 
   1   4   5     2063.29     2049.98     34.38 o 
   2   4   5     4697.71     4818.81     64.33 o 
   3   4   5      912.95      809.07     18.32 o 
   4   4   5      719.45      699.85     25.65 o 
   5   4   5       87.20      105.77      9.20 o 
   6   4   5       80.72       57.98     12.81 o 
   7   4   5      646.42      605.98     34.89 o 
   8   4   5      307.60      317.24     29.25 o 
   9   4   5      152.08      144.04     17.19 o 
  10   4   5      309.04      284.03     21.10 o 
 -15   5   5      194.98      211.31     18.42 o 
 -14   5   5      274.94      300.77     18.62 o 
 -13   5   5      145.12      147.24     14.01 o 
 -12   5   5       33.10       30.40     12.00 o 
 -11   5   5      192.64      195.55     13.94 o 
 -10   5   5       58.42       63.01     10.18 o 
  -9   5   5       13.81        2.82      6.20 o 
  -8   5   5       16.68       18.49      5.12 o 
  -7   5   5       38.93       21.57      7.41 o 
  -6   5   5       78.32       60.66      5.94 o 
  -5   5   5     5436.05     5659.57     66.29 o 
  -4   5   5     5654.91     5539.03    126.47 o 
  -3   5   5     1127.30     1088.44     17.85 o 
  -2   5   5     2315.64     2463.14     30.77 o 
  -1   5   5      170.59      171.22      6.98 o 
   0   5   5     3221.04     3612.61     49.00 o 
   1   5   5      900.44     1074.88     18.54 o 
   2   5   5      529.38      518.76     12.34 o 
   3   5   5       20.52       28.68      6.75 o 
   4   5   5     1982.40     1901.37     34.09 o 
   5   5   5       36.80       38.89     16.49 o 
   6   5   5      296.52      335.58     17.89 o 
   7   5   5      207.59      202.96     16.92 o 
   8   5   5      502.71      533.40     24.80 o 
   9   5   5        1.58        8.33     15.42 o 
  10   5   5       15.90       17.75     16.73 o 
 -15   6   5        3.43        5.62     16.05 o 
 -14   6   5      621.39      602.72     25.20 o 
 -13   6   5        3.26       15.85     13.22 o 
 -12   6   5       10.86       34.58     11.93 o 
 -11   6   5     1717.87     1792.66     37.93 o 
 -10   6   5     2430.87     2388.51     45.31 o 
  -9   6   5      208.61      234.11     10.92 o 
  -8   6   5     5075.75     4966.59     78.09 o 
  -7   6   5     2939.90     2838.28     47.03 o 
  -6   6   5     5841.21     6480.72     75.79 o 
  -5   6   5     2299.45     1927.60     55.56 o 
  -4   6   5      630.12      553.24     11.62 o 
  -3   6   5      849.69      846.98     13.18 o 
  -2   6   5     1270.28     1563.07     21.12 o 
  -1   6   5       93.81       98.12      5.34 o 
   0   6   5     8795.24     8562.25    110.17 o 
   1   6   5     6409.19     6348.46     83.24 o 
   2   6   5      304.44      337.54     10.33 o 
   3   6   5     4682.11     4486.12     61.06 o 
   4   6   5     1686.68     1651.16     46.21 o 
   5   6   5      146.68      121.98     13.32 o 
   6   6   5       14.03       21.19     12.39 o 
   7   6   5      528.55      492.72     23.47 o 
   8   6   5      252.50      242.90     24.62 o 
   9   6   5      203.17      235.26     19.63 o 
  10   6   5      194.85      156.72     24.85 o 
 -14   7   5      180.15      219.91     21.60 o 
 -13   7   5       27.91       29.92     14.00 o 
 -12   7   5      187.57      212.06     16.16 o 
 -11   7   5       48.79       57.98     15.30 o 
 -10   7   5       15.06       10.45     12.68 o 
  -9   7   5       15.77       16.64      9.02 o 
  -8   7   5      310.96      302.94     14.80 o 
  -7   7   5     4441.77     4166.94     66.49 o 
  -6   7   5     5242.64     5468.58     72.61 o 
  -5   7   5      117.04      112.89      6.09 o 
  -4   7   5     2155.62     1966.72     28.80 o 
  -3   7   5     4494.71     4468.53     53.40 o 
  -2   7   5     1053.67      974.61     18.36 o 
  -1   7   5     2993.67     2790.28     39.36 o 
   0   7   5      711.53      685.94     14.33 o 
   1   7   5      296.33      310.74     10.41 o 
   2   7   5      604.58      595.17     13.93 o 
   3   7   5       45.13       45.83      6.79 o 
   4   7   5       10.30       18.23      8.75 o 
   5   7   5      351.77      356.22     23.75 o 
   6   7   5      195.50      190.78     16.00 o 
   7   7   5      656.07      694.86     28.00 o 
   8   7   5      503.84      520.75     26.62 o 
   9   7   5       38.74       29.04     17.40 o 
  10   7   5        0.76       -7.55     17.79 o 
 -14   8   5        1.44       -0.40     19.74 o 
 -13   8   5      486.67      401.61     23.69 o 
 -12   8   5      314.55      299.98     20.92 o 
 -11   8   5      334.17      378.64     36.17 o 
 -10   8   5       30.33       27.74     12.35 o 
  -9   8   5      596.78      565.97     18.06 o 
  -8   8   5       17.96        1.34      7.74 o 
  -7   8   5        1.49       -0.51      7.00 o 
  -6   8   5     1300.63     1398.15     22.88 o 
  -5   8   5      199.15      155.77     13.60 o 
  -4   8   5      901.95      840.28     19.69 o 
  -3   8   5      862.26      968.02     15.13 o 
  -2   8   5      159.57      163.64     14.94 o 
  -1   8   5     2947.94     2787.17     39.63 o 
   0   8   5       37.54       38.38      5.96 o 
   1   8   5       80.15       61.84      7.29 o 
   2   8   5     1335.75     1351.48     23.17 o 
   3   8   5      229.14      236.29     11.57 o 
   4   8   5      285.49      314.54     13.93 o 
   5   8   5     3062.90     2962.73     51.87 o 
   6   8   5      307.14      327.56     19.12 o 
   7   8   5      337.61      342.26     21.20 o 
   8   8   5        4.41       17.15     16.40 o 
   9   8   5       16.62       15.83     17.93 o 
 -14   9   5       57.01       52.86     19.39 o 
 -13   9   5       20.05       20.83     17.56 o 
 -12   9   5     1206.20     1176.41     90.32 o 
 -11   9   5      133.06      137.14     18.25 o 
 -10   9   5      875.89      805.29     22.36 o 
  -9   9   5      427.80      408.22     17.56 o 
  -8   9   5      706.10      740.53     20.50 o 
  -7   9   5      137.53      127.42     10.08 o 
  -6   9   5      425.19      400.51     12.15 o 
  -5   9   5        0.66       -4.21      5.74 o 
  -4   9   5     4260.59     4200.18     57.39 o 
  -3   9   5     1702.15     1561.65     24.56 o 
  -2   9   5      247.32      247.97      9.01 o 
  -1   9   5      177.28      203.20     12.40 o 
   0   9   5     2569.55     2607.66     38.07 o 
   1   9   5      150.82      158.51      8.56 o 
   2   9   5       25.08       22.06      8.32 o 
   3   9   5      220.03      234.32     12.59 o 
   4   9   5     1132.78     1117.77     26.16 o 
   5   9   5      471.15      426.99     17.53 o 
   6   9   5      239.07      251.50     26.64 o 
   7   9   5       43.03       26.59     15.12 o 
   8   9   5      305.62      296.89     29.30 o 
   9   9   5        3.13       -6.40     16.68 o 
 -13  10   5        6.89        5.62     23.70 o 
 -12  10   5      805.69      753.94     32.97 o 
 -11  10   5      141.50      159.29     19.09 o 
 -10  10   5      303.95      344.08     16.34 o 
  -9  10   5      421.51      448.81     17.32 o 
  -8  10   5        7.57        5.63      9.50 o 
  -7  10   5      253.23      261.72     12.35 o 
  -6  10   5     1705.28     1637.09     31.93 o 
  -5  10   5      435.84      456.64     22.47 o 
  -4  10   5      845.71      805.11     28.67 o 
  -3  10   5       31.41       24.44      7.69 o 
  -2  10   5      393.39      348.24     11.50 o 
  -1  10   5      703.34      704.68     15.46 o 
   0  10   5       12.19        5.48     10.75 o 
   1  10   5      926.24      936.29     21.90 o 
   2  10   5     1911.75     1893.18     35.51 o 
   3  10   5      614.12      592.79     18.68 o 
   4  10   5        2.99       11.74      9.91 o 
   5  10   5      249.59      225.98     14.31 o 
   6  10   5       68.13       75.34     14.29 o 
   7  10   5       47.80       43.37     16.16 o 
   8  10   5        1.05       16.92     17.61 o 
 -13  11   5      258.55      317.67     25.74 o 
 -12  11   5       15.43      -16.68     16.68 o 
 -11  11   5        0.48        4.93     16.75 o 
 -10  11   5      385.62      397.83     29.86 o 
  -9  11   5      353.66      332.69     15.12 o 
  -8  11   5     1497.86     1522.24     35.99 o 
  -7  11   5       23.90       23.09     10.95 o 
  -6  11   5      299.54      333.34     24.30 o 
  -5  11   5     4562.87     4554.85     92.20 o 
  -4  11   5       49.22       50.71      8.90 o 
  -3  11   5      186.06      186.57     10.89 o 
  -2  11   5     3998.68     3828.64     53.23 o 
  -1  11   5       28.10       20.03      8.10 o 
   0  11   5      101.98      131.77     10.48 o 
   1  11   5      626.51      586.78     20.07 o 
   2  11   5       59.26       42.63     12.21 o 
   3  11   5      643.81      702.46     21.17 o 
   4  11   5       26.35        9.67     13.35 o 
   5  11   5       19.44       20.35     11.19 o 
   6  11   5     1005.17     1047.80     46.85 o 
   7  11   5        3.81        7.60     16.60 o 
   8  11   5       19.32       10.97     17.17 o 
 -12  12   5        4.24      -15.75     20.54 o 
 -11  12   5        1.21      -16.88     16.88 o 
 -10  12   5       74.90       86.42     14.99 o 
  -9  12   5      150.25      160.18     24.38 o 
  -8  12   5      230.71      251.53     14.45 o 
  -7  12   5       12.37       11.00     10.09 o 
  -6  12   5        0.09       -6.08      6.08 o 
  -5  12   5       59.04       61.04      9.75 o 
  -4  12   5        7.24        7.77      9.15 o 
  -3  12   5        2.23       -8.83      8.83 o 
  -2  12   5       37.81        5.28     19.26 o 
  -1  12   5      528.76      474.96     22.48 o 
   0  12   5      363.20      368.18     15.41 o 
   1  12   5       28.42       29.17      9.88 o 
   2  12   5      101.57      104.90     17.05 o 
   3  12   5       16.50       12.64     11.40 o 
   4  12   5        2.03       14.75     11.10 o 
   5  12   5       83.09       86.52     13.92 o 
   6  12   5      128.37      120.67     18.04 o 
   7  12   5        3.67       16.36     18.21 o 
 -11  13   5        1.47        0.46     18.19 o 
 -10  13   5      598.70      570.67     23.71 o 
  -9  13   5       30.72       17.46     12.61 o 
  -8  13   5      277.35      293.57     18.67 o 
  -7  13   5      824.61      812.90     23.41 o 
  -6  13   5        0.40       -1.08     12.86 o 
  -5  13   5      754.14      748.81     21.24 o 
  -4  13   5      103.23       87.59     14.12 o 
  -3  13   5      153.89      159.17     14.80 o 
  -2  13   5      898.21      863.02     28.85 o 
  -1  13   5      187.99      179.67     15.71 o 
   0  13   5      424.74      385.49     20.04 o 
   1  13   5      470.32      437.66     17.84 o 
   2  13   5      128.63      121.37     12.56 o 
   3  13   5      497.72      534.04     20.80 o 
   4  13   5       21.22       13.22     12.33 o 
   5  13   5       26.75       27.56     13.68 o 
   6  13   5       92.66       98.94     17.84 o 
 -10  14   5      125.76      151.83     16.35 o 
  -9  14   5      118.51      118.45     15.15 o 
  -8  14   5        9.94        9.43     15.79 o 
  -7  14   5       26.23       37.63     15.52 o 
  -6  14   5     1129.14     1100.47     33.97 o 
  -5  14   5        2.12      -10.90     10.90 o 
  -4  14   5       42.47       27.55     14.04 o 
  -3  14   5       18.39        7.84     13.03 o 
  -2  14   5       53.83       47.31     13.82 o 
  -1  14   5      311.80      322.19     24.11 o 
   0  14   5       58.04       52.75     26.18 o 
   1  14   5      191.82      216.38     21.78 o 
   2  14   5      869.71      882.53     27.92 o 
   3  14   5      136.97      128.22     14.15 o 
   4  14   5       27.94       14.51     18.47 o 
   5  14   5        3.90       -6.31     15.10 o 
   6  14   5       18.93       21.61     17.88 o 
  -9  15   5       19.85        7.88     16.53 o 
  -8  15   5       74.74       60.84     25.40 o 
  -7  15   5      366.24      363.44     22.14 o 
  -6  15   5       16.76       -7.10     14.37 o 
  -5  15   5      205.75      218.84     18.93 o 
  -4  15   5      766.20      730.20     27.39 o 
  -3  15   5      343.99      348.77     21.10 o 
  -2  15   5        0.61      -14.17     14.17 o 
  -1  15   5        4.22      -14.01     14.49 o 
   0  15   5      412.20      389.10     23.04 o 
   1  15   5        0.87      -19.26     19.26 o 
   2  15   5      109.32      105.85     17.98 o 
   3  15   5        0.24       10.40     13.37 o 
   4  15   5      313.71      359.82     19.40 o 
  -8  16   5      191.01      196.34     20.19 o 
  -7  16   5       39.33       29.53     16.07 o 
  -6  16   5      157.85      136.53     26.59 o 
  -5  16   5        7.27       30.81     23.47 o 
  -4  16   5       44.51       36.83     15.69 o 
  -3  16   5      196.84      203.58     26.18 o 
  -2  16   5      232.53      244.89     26.64 o 
  -1  16   5      137.63      115.09     27.55 o 
   0  16   5       65.84       80.79     18.04 o 
   1  16   5       60.41       95.82     18.48 o 
   2  16   5      211.94      240.47     21.84 o 
   3  16   5      115.29      119.44     20.04 o 
  -6  17   5        9.62       -8.07     21.73 o 
  -5  17   5       89.61       75.92     26.77 o 
  -4  17   5       14.25        0.08     16.65 o 
  -3  17   5        2.94       -7.07     16.53 o 
  -2  17   5        0.16      -22.24     27.51 o 
  -1  17   5       86.38      109.14     24.94 o 
   0  17   5        1.31       -7.02     17.22 o 
   1  17   5       17.18       -1.87     33.38 o 
 -16   0   6       80.09      139.19     30.53 o 
 -15   0   6      297.20      384.28     37.32 o 
 -14   0   6       20.77       -1.65     24.39 o 
 -13   0   6      132.66      136.82     16.09 o 
 -12   0   6      848.74      888.31     39.11 o 
 -11   0   6     1193.54     1174.12     32.97 o 
 -10   0   6     7504.29     7460.57    174.72 o 
  -9   0   6       24.15       15.13      9.83 o 
  -8   0   6     4381.69     4387.68     87.41 o 
  -7   0   6     9784.25    10565.78    198.33 o 
  -6   0   6      979.91     1269.60     48.87 o 
  -5   0   6     4630.59     4696.83     91.15 o 
  -4   0   6    23960.12    25727.48    651.65 o 
  -3   0   6    16025.99    19337.58    491.19 o 
  -2   0   6    10997.86    13002.33    332.38 o 
  -1   0   6     4943.47     5080.63    134.24 o 
   0   0   6     2284.00     2495.75     70.33 o 
   1   0   6     2027.97     2018.32     59.05 o 
   2   0   6      118.57      135.34     14.30 o 
   3   0   6      832.45      834.21     32.46 o 
   4   0   6    10449.21    10580.57    275.62 o 
   5   0   6      243.23      237.48     14.53 o 
   6   0   6      205.28      225.19     20.26 o 
   7   0   6     1450.34     1394.08     51.62 o 
   8   0   6       83.14       89.31     21.36 o 
   9   0   6       32.31       18.71     21.46 o 
 -16   1   6       94.14      108.80     21.63 o 
 -15   1   6       77.25       40.62     28.20 o 
 -14   1   6      135.48      146.76     14.74 o 
 -13   1   6      531.06      535.45     20.91 o 
 -12   1   6      788.51      802.11     19.98 o 
 -11   1   6     2844.63     2703.11     42.29 o 
 -10   1   6      327.38      288.48     11.40 o 
  -9   1   6       16.14       23.05      6.72 o 
  -8   1   6      341.94      352.00     12.42 o 
  -7   1   6      523.43      703.64     13.06 o 
  -6   1   6      542.38      700.28     16.50 o 
  -5   1   6       14.17       11.47      4.01 o 
  -4   1   6     2053.84     1800.14     31.53 o 
  -3   1   6     7032.18     6840.52    126.17 o 
  -2   1   6     3196.20     3163.03     61.11 o 
  -1   1   6     2738.37     2602.01     54.33 o 
   0   1   6     2683.12     2710.59     53.49 o 
   1   1   6      801.65      712.03     19.90 o 
   2   1   6     1795.12     1778.38     38.25 o 
   3   1   6     1248.16     1276.86     24.85 o 
   4   1   6       79.62       57.06     18.25 o 
   5   1   6      563.92      522.49     19.68 o 
   6   1   6      192.14      215.26     31.45 o 
   7   1   6       18.28       21.38     12.23 o 
   8   1   6        4.46       -0.45     12.40 o 
   9   1   6       68.32       61.71     23.56 o 
  10   1   6       60.79       43.74     24.94 o 
 -16   2   6       47.87       34.51     22.04 o 
 -15   2   6      278.54      291.76     19.39 o 
 -14   2   6      153.85      168.44     15.80 o 
 -13   2   6      128.38      122.50     14.37 o 
 -12   2   6      562.81      610.70     21.43 o 
 -11   2   6       56.29       64.66     12.45 o 
 -10   2   6       62.70       60.42      9.94 o 
  -9   2   6      682.64      601.58     18.14 o 
  -8   2   6      127.33      155.15      6.66 o 
  -7   2   6     1604.61     1799.34     25.07 o 
  -6   2   6      381.02      215.84      7.27 o 
  -5   2   6       39.28        1.80      4.35 o 
  -4   2   6     1145.41     1304.43     20.72 o 
  -3   2   6     5131.67     5653.99     85.30 o 
  -2   2   6     1240.21     1489.73     32.15 o 
  -1   2   6     7589.80     7636.74    140.34 o 
   0   2   6       52.90       56.35      7.43 o 
   1   2   6     3486.69     3602.59     69.73 o 
   2   2   6      946.67      866.71     20.71 o 
   3   2   6      770.21      719.73     20.82 o 
   4   2   6     1597.08     1586.99     36.56 o 
   5   2   6     1152.38     1073.44     33.70 o 
   6   2   6      157.84      158.54     14.23 o 
   7   2   6      557.46      552.05     38.14 o 
   8   2   6       15.46       10.42     11.87 o 
   9   2   6      151.52      150.37     25.77 o 
  10   2   6        4.44       -2.66     23.11 o 
 -15   3   6      313.61      314.21     19.52 o 
 -14   3   6      310.51      317.84     18.45 o 
 -13   3   6       29.36       37.46     12.81 o 
 -12   3   6      238.79      225.51     15.15 o 
 -11   3   6     2679.33     2561.56     47.91 o 
 -10   3   6       73.91       66.63      8.34 o 
  -9   3   6       76.49      126.98     17.42 o 
  -8   3   6     3272.87     3125.45     40.27 o 
  -7   3   6     1376.09     1462.33     24.00 o 
  -6   3   6      189.23      157.42      6.85 o 
  -5   3   6     2778.63     3203.94     44.42 o 
  -4   3   6       12.26       61.99     11.26 o 
  -3   3   6     9025.77     8736.59    113.18 o 
  -2   3   6      250.05      159.84     13.56 o 
  -1   3   6     2035.18     1995.51     33.60 o 
   0   3   6     8234.70     8091.57    148.77 o 
   1   3   6      156.05      133.58      9.77 o 
   2   3   6       51.47       54.41      7.89 o 
   3   3   6     2131.26     2047.81     43.72 o 
   4   3   6       59.62       40.72     10.00 o 
   5   3   6     1014.13     1037.59     28.68 o 
   6   3   6        6.42       -5.30     12.91 o 
   7   3   6       16.46        0.52     10.66 o 
   8   3   6      504.29      505.36     25.25 o 
   9   3   6        5.67       17.51     23.01 o 
  10   3   6        0.19       10.73     24.39 o 
 -15   4   6       74.72       83.44     15.54 o 
 -14   4   6      285.50      296.85     18.45 o 
 -13   4   6      143.69      120.42     14.06 o 
 -12   4   6      244.00      261.46     15.44 o 
 -11   4   6      275.17      288.39     14.70 o 
 -10   4   6     1917.39     1787.18     36.04 o 
  -9   4   6     2454.54     2388.31     57.03 o 
  -8   4   6     2739.06     2732.66     36.12 o 
  -7   4   6      278.81      217.47      9.55 o 
  -6   4   6     8656.79     8388.27    103.18 o 
  -5   4   6     2759.19     2215.46     31.99 o 
  -4   4   6      324.29      242.09      8.15 o 
  -3   4   6     2162.10     2025.01     29.54 o 
  -2   4   6       33.36       34.81      6.45 o 
  -1   4   6     5197.34     5162.09     78.88 o 
   0   4   6     2014.14     1941.93     33.59 o 
   1   4   6      759.52      876.97     42.77 o 
   2   4   6     2614.96     2517.33     51.40 o 
   3   4   6     2280.33     2089.71     44.45 o 
   4   4   6      228.31      218.56     10.83 o 
   5   4   6     2184.99     2103.80     38.71 o 
   6   4   6     1000.08      958.90     23.82 o 
   7   4   6        1.57       12.73     17.28 o 
   8   4   6       63.12       75.59     16.25 o 
   9   4   6      187.51      176.04     18.24 o 
 -15   5   6        7.26        0.62     15.91 o 
 -14   5   6       12.57        7.85     17.30 o 
 -13   5   6     2042.34     1943.10     54.75 o 
 -12   5   6      753.51      783.20     25.19 o 
 -11   5   6      463.78      423.15     25.61 o 
 -10   5   6     1422.13     1422.03     36.39 o 
  -9   5   6      380.00      413.79     16.62 o 
  -8   5   6     1131.62     1046.98     32.05 o 
  -7   5   6      506.86      523.37     15.89 o 
  -6   5   6     1076.58     1193.26     17.85 o 
  -5   5   6     8092.73     8874.27    113.78 o 
  -4   5   6     3375.49     3422.19    150.40 o 
  -3   5   6      671.32      812.38     13.39 o 
  -2   5   6     6140.36     6283.95     82.18 o 
  -1   5   6     2130.99     1936.42     44.27 o 
   0   5   6      992.61      966.25     17.77 o 
   1   5   6     4093.72     3935.16     54.03 o 
   2   5   6     6117.26     6159.47     94.65 o 
   3   5   6      629.14      649.35     25.07 o 
   4   5   6       12.43       30.11      8.32 o 
   5   5   6       32.25       47.49      9.77 o 
   6   5   6      829.68      823.43     29.53 o 
   7   5   6       38.55       44.53     15.64 o 
   8   5   6      595.54      626.12     49.01 o 
   9   5   6      341.35      373.64     33.47 o 
 -15   6   6       71.12       69.30     16.97 o 
 -14   6   6        0.80       -3.38     14.91 o 
 -13   6   6        7.81       13.95     16.67 o 
 -12   6   6      130.87      104.69     14.03 o 
 -11   6   6        6.55        7.34     11.02 o 
 -10   6   6      667.04      576.57     52.95 o 
  -9   6   6       49.89       39.87      8.64 o 
  -8   6   6      121.05      104.62      8.76 o 
  -7   6   6      852.13      938.28     17.93 o 
  -6   6   6        5.11        7.11      4.75 o 
  -5   6   6     1362.29     1410.15     20.15 o 
  -4   6   6      485.18      461.18     30.21 o 
  -3   6   6      115.85      121.36      7.25 o 
  -2   6   6       28.20       40.58      5.87 o 
  -1   6   6       12.08       19.94      5.72 o 
   0   6   6       89.42      106.26      7.48 o 
   1   6   6       58.77       56.41      6.66 o 
   2   6   6       34.61       37.50      7.07 o 
   3   6   6     1584.39     1487.32     29.49 o 
   4   6   6      116.55      105.42     10.00 o 
   5   6   6      524.00      449.01     38.92 o 
   6   6   6      285.07      255.42     18.78 o 
   7   6   6       72.90       68.81     16.39 o 
   8   6   6       76.13       77.53     16.70 o 
   9   6   6        5.88       17.27     20.81 o 
 -15   7   6       39.39       35.36     17.51 o 
 -14   7   6        3.49      -14.16     14.16 o 
 -13   7   6     1061.39     1103.31     37.34 o 
 -12   7   6       56.65       24.55     16.79 o 
 -11   7   6      372.41      279.62     18.45 o 
 -10   7   6      922.61      927.59     30.70 o 
  -9   7   6     1794.72     1798.64     34.06 o 
  -8   7   6      202.43      224.93     11.19 o 
  -7   7   6      561.68      582.74     16.86 o 
  -6   7   6      365.10      369.52      9.83 o 
  -5   7   6     5124.41     5112.06     61.05 o 
  -4   7   6      187.73      137.68      6.08 o 
  -3   7   6      628.10      523.04     22.30 o 
  -2   7   6      971.63      920.20     18.81 o 
  -1   7   6     3817.47     3989.77     54.78 o 
   0   7   6      434.01      462.08     13.75 o 
   1   7   6     2089.49     2019.79     31.20 o 
   2   7   6      516.87      482.72     13.52 o 
   3   7   6     1601.51     1567.09     31.86 o 
   4   7   6       57.26       52.24     13.62 o 
   5   7   6      238.69      226.35     17.15 o 
   6   7   6      288.86      309.08     45.39 o 
   7   7   6      110.03      131.80     17.18 o 
   8   7   6       51.44       24.45     17.42 o 
   9   7   6      111.35      131.56     20.84 o 
 -14   8   6      126.37      143.01     31.95 o 
 -13   8   6        0.65      -14.34     16.58 o 
 -12   8   6      442.88      416.35     23.86 o 
 -11   8   6       32.07       36.73     21.27 o 
 -10   8   6      128.33      116.24     15.12 o 
  -9   8   6     1273.31     1212.27     26.59 o 
  -8   8   6     2914.41     2743.33     47.38 o 
  -7   8   6       14.30        4.40     12.25 o 
  -6   8   6     3884.30     3728.33     59.43 o 
  -5   8   6     1901.42     1765.64     27.44 o 
  -4   8   6       48.95       84.85      7.34 o 
  -3   8   6     1882.41     1830.03     28.26 o 
  -2   8   6      204.81      187.55      8.31 o 
  -1   8   6      158.55      174.51      7.25 o 
   0   8   6      550.85      550.47     13.95 o 
   1   8   6      384.84      392.38     12.36 o 
   2   8   6      786.08      763.28     21.10 o 
   3   8   6     1361.93     1325.70     43.26 o 
   4   8   6       76.31       70.75     11.67 o 
   5   8   6     1470.09     1487.86     39.84 o 
   6   8   6      582.94      640.38     27.92 o 
   7   8   6        2.46       -0.04     15.96 o 
   8   8   6       31.20       41.35     33.33 o 
 -14   9   6      252.25      301.04     28.47 o 
 -13   9   6       16.90      -15.40     16.01 o 
 -12   9   6      404.78      366.16     24.07 o 
 -11   9   6     2235.77     2093.67     75.32 o 
 -10   9   6      108.95      100.62     11.23 o 
  -9   9   6        3.36       -3.52      9.23 o 
  -8   9   6      242.31      232.88     12.46 o 
  -7   9   6      348.63      345.93     14.27 o 
  -6   9   6      342.40      342.15     18.47 o 
  -5   9   6       50.41       49.19      8.07 o 
  -4   9   6     1156.85     1035.42     19.08 o 
  -3   9   6     4226.80     4035.52     55.44 o 
  -2   9   6       43.26       34.13      8.99 o 
  -1   9   6      489.14      420.07     12.68 o 
   0   9   6     2387.23     2297.02     35.06 o 
   1   9   6       58.29       56.24      9.49 o 
   2   9   6      137.25      160.44     11.55 o 
   3   9   6      479.77      445.58     17.34 o 
   4   9   6      117.65      123.63     12.16 o 
   5   9   6      156.17      167.34     17.08 o 
   6   9   6       73.47       44.18     15.64 o 
   7   9   6       20.45        2.08     15.73 o 
   8   9   6      195.92      205.70     21.51 o 
 -13  10   6      129.05      132.57     20.85 o 
 -12  10   6      114.78      123.24     20.15 o 
 -11  10   6      507.42      480.58     26.22 o 
 -10  10   6     1406.60     1418.92     31.49 o 
  -9  10   6      247.98      202.09     21.42 o 
  -8  10   6       96.65       89.12     10.18 o 
  -7  10   6      313.02      305.33     20.19 o 
  -6  10   6        0.01       -2.86      7.21 o 
  -5  10   6       11.06       11.45      7.96 o 
  -4  10   6     3255.67     3248.98     53.80 o 
  -3  10   6       85.04       90.01      7.76 o 
  -2  10   6     1762.34     1742.24     36.82 o 
  -1  10   6      111.89      101.71      8.35 o 
   0  10   6        6.22        0.15      8.68 o 
   1  10   6      384.95      389.84     15.61 o 
   2  10   6      125.42      132.52     11.93 o 
   3  10   6      432.69      440.04     24.25 o 
   4  10   6      667.28      671.02     22.34 o 
   5  10   6        7.55       -1.26     11.50 o 
   6  10   6      143.67      133.13     18.90 o 
   7  10   6      109.24      104.28     18.27 o 
 -13  11   6        1.11       -4.68     18.64 o 
 -12  11   6        0.52      -36.06     45.85 o 
 -11  11   6      138.14      143.63     22.10 o 
 -10  11   6       58.57       54.37     21.40 o 
  -9  11   6      385.28      385.60     16.27 o 
  -8  11   6        7.16        5.54     10.06 o 
  -7  11   6       19.06        9.55     12.47 o 
  -6  11   6       24.37       24.06     11.47 o 
  -5  11   6      331.93      298.09     12.93 o 
  -4  11   6      284.56      267.25     12.54 o 
  -3  11   6      306.82      297.59     12.70 o 
  -2  11   6      125.66      131.00     14.00 o 
  -1  11   6      463.82      445.95     16.78 o 
   0  11   6      252.84      236.76     13.08 o 
   1  11   6        1.17        3.55      9.69 o 
   2  11   6      455.40      411.05     17.43 o 
   3  11   6      141.40      139.42     12.77 o 
   4  11   6        0.24       -8.63     12.07 o 
   5  11   6       27.92       28.62     13.51 o 
   6  11   6       18.23       11.28     16.44 o 
   7  11   6       56.88       90.54     19.81 o 
 -12  12   6       32.10        3.09     17.52 o 
 -11  12   6       41.35       35.68     18.32 o 
 -10  12   6      351.69      372.32     28.58 o 
  -9  12   6      415.86      332.68     16.61 o 
  -8  12   6      859.94      898.01     24.76 o 
  -7  12   6     1960.29     1938.68     46.01 o 
  -6  12   6      102.55      118.21     14.77 o 
  -5  12   6        2.89       -9.12      9.12 o 
  -4  12   6     1931.85     1988.79     37.71 o 
  -3  12   6       49.62       60.08     15.39 o 
  -2  12   6      140.80      152.82     21.32 o 
  -1  12   6      615.22      545.65     19.02 o 
   0  12   6      125.63      134.64     11.92 o 
   1  12   6     1650.85     1715.97     46.02 o 
   2  12   6        6.81       11.54     15.07 o 
   3  12   6      320.41      293.87     16.33 o 
   4  12   6      538.04      594.54     22.20 o 
   5  12   6        1.12       -3.97     13.40 o 
   6  12   6       17.96       38.93     17.54 o 
 -11  13   6       85.33      102.64     19.29 o 
 -10  13   6       27.90       30.27     16.39 o 
  -9  13   6      151.47      137.29     14.57 o 
  -8  13   6      260.52      278.77     29.16 o 
  -7  13   6      154.39      141.85     15.36 o 
  -6  13   6      340.71      348.93     56.67 o 
  -5  13   6      127.09      128.85     12.63 o 
  -4  13   6        6.89       -9.32     10.10 o 
  -3  13   6      156.16      152.91     15.39 o 
  -2  13   6       74.66       82.02     13.76 o 
  -1  13   6       54.68       82.47     16.41 o 
   0  13   6     1153.53     1105.73     33.27 o 
   1  13   6        3.38       -7.26     10.62 o 
   2  13   6       71.19       37.83     12.36 o 
   3  13   6       54.55       50.79     13.31 o 
   4  13   6       31.39        6.56     12.47 o 
   5  13   6        6.49       -7.06     13.32 o 
 -10  14   6       15.74      -13.15     13.15 o 
  -9  14   6      518.31      470.42     25.42 o 
  -8  14   6      175.59      171.84     18.06 o 
  -7  14   6       65.24       62.29     15.35 o 
  -6  14   6      401.75      359.22     20.18 o 
  -5  14   6      108.71      102.77     23.06 o 
  -4  14   6      115.92       89.68     14.98 o 
  -3  14   6        4.77      -13.17     13.17 o 
  -2  14   6      144.19      140.94     16.77 o 
  -1  14   6      353.06      350.64     21.91 o 
   0  14   6       79.49       59.55     18.02 o 
   1  14   6        6.69       -1.77     16.27 o 
   2  14   6       65.21       67.01     13.65 o 
   3  14   6       12.95       24.53     13.04 o 
   4  14   6       24.81       17.76     12.84 o 
  -9  15   6       62.43       39.54     18.89 o 
  -8  15   6      488.20      460.60     44.24 o 
  -7  15   6      108.44       67.25     21.27 o 
  -6  15   6      220.74      222.44     27.60 o 
  -5  15   6        1.23       -8.89     21.50 o 
  -4  15   6       66.64       56.80     16.50 o 
  -3  15   6      128.78      134.21     16.53 o 
  -2  15   6      324.02      309.25     21.77 o 
  -1  15   6        6.07        7.78     16.09 o 
   0  15   6      271.20      255.28     21.21 o 
   1  15   6       56.50       84.09     19.09 o 
   2  15   6      154.64      144.26     19.06 o 
   3  15   6       34.61       34.03     14.59 o 
  -8  16   6      158.68      129.24     20.26 o 
  -7  16   6       15.59       21.82     24.85 o 
  -6  16   6      279.77      270.12     28.33 o 
  -5  16   6       57.57       52.91     22.56 o 
  -4  16   6        5.80       -7.27     16.37 o 
  -3  16   6       14.82       21.35     16.51 o 
  -2  16   6      237.16      225.33     20.84 o 
  -1  16   6       20.64       18.38     18.25 o 
   0  16   6      105.51       88.92     20.49 o 
   1  16   6      148.43      140.20     20.52 o 
   2  16   6      100.56      137.35     22.12 o 
  -6  17   6       40.27       41.35     23.84 o 
  -5  17   6      317.73      342.83     31.45 o 
  -4  17   6        7.90       -0.11     18.00 o 
  -3  17   6      104.12       97.02     23.75 o 
  -2  17   6      198.44      185.81     21.30 o 
  -1  17   6       86.52       83.60     43.14 o 
   0  17   6        5.07        0.21     34.38 o 
 -16   1   7       67.15       70.78     44.20 o 
 -15   1   7       25.89       27.43     14.88 o 
 -14   1   7      236.52      239.13     16.98 o 
 -13   1   7      982.78      935.68     26.22 o 
 -12   1   7     1120.68     1012.92     22.86 o 
 -11   1   7      139.26      147.95     12.14 o 
 -10   1   7     1661.35     1610.20     28.89 o 
  -9   1   7     4301.15     4426.47     63.45 o 
  -8   1   7        4.35        5.41      6.41 o 
  -7   1   7      245.23      248.35      9.99 o 
  -6   1   7     6359.79     6555.58    102.14 o 
  -5   1   7     1782.26     1615.86     30.13 o 
  -4   1   7     1230.04      905.43     23.24 o 
  -3   1   7     2475.82     2647.61     53.07 o 
  -2   1   7     1368.01     1215.25     28.48 o 
  -1   1   7     5630.05     5564.59    104.58 o 
   0   1   7        4.86        6.05      7.57 o 
   1   1   7      853.25      849.74     27.55 o 
   2   1   7     5834.86     5858.06    119.57 o 
   3   1   7        9.26        3.08      9.12 o 
   4   1   7      559.73      502.60     20.77 o 
   5   1   7     2345.47     2359.44     52.59 o 
   6   1   7       65.68       56.56     11.82 o 
   7   1   7      169.69      187.37     14.83 o 
   8   1   7      236.52      238.73     17.19 o 
   9   1   7        8.02        1.26     17.06 o 
 -16   2   7      577.71      567.79     31.95 o 
 -15   2   7      212.62      245.99     18.63 o 
 -14   2   7     1666.39     1660.26     38.64 o 
 -13   2   7       97.83       99.11     14.66 o 
 -12   2   7       31.14       13.03     10.20 o 
 -11   2   7      814.98      805.80     49.82 o 
 -10   2   7     1791.56     1683.26     34.81 o 
  -9   2   7      914.25      941.35     19.94 o 
  -8   2   7     1451.18     1464.00     22.47 o 
  -7   2   7     2190.94     2253.01     30.75 o 
  -6   2   7     6458.87     6223.76     83.00 o 
  -5   2   7    10237.16    10228.65    132.65 o 
  -4   2   7      792.06      597.20     17.68 o 
  -3   2   7     2218.21     2194.36     45.60 o 
  -2   2   7     5459.39     4821.92     91.55 o 
  -1   2   7     1693.71     1618.17     35.89 o 
   0   2   7        2.09       18.63      7.86 o 
   1   2   7     1234.69     1237.32     29.98 o 
   2   2   7      913.44      813.37     25.49 o 
   3   2   7     1771.82     1793.82     41.44 o 
   4   2   7       23.08       20.63     14.44 o 
   5   2   7       29.05       19.92     12.18 o 
   6   2   7      368.11      363.70     19.08 o 
   7   2   7      400.22      375.54     19.96 o 
   8   2   7      288.51      325.55     22.65 o 
   9   2   7      537.18      615.89     41.81 o 
 -16   3   7      126.73      126.27     18.28 o 
 -15   3   7        4.78       -9.45     14.60 o 
 -14   3   7      982.70      985.34     30.07 o 
 -13   3   7      319.10      326.46     17.78 o 
 -12   3   7       67.43       50.73     11.92 o 
 -11   3   7     2565.12     2525.14     59.21 o 
 -10   3   7       17.40       33.53     15.01 o 
  -9   3   7       15.57       47.49     25.72 o 
  -8   3   7     7054.62     6635.28    106.32 o 
  -7   3   7     2111.33     1986.76     35.60 o 
  -6   3   7      853.02     1013.63     18.61 o 
  -4   3   7        3.28       14.62      5.02 o 
  -3   3   7     3590.68     3752.06     59.20 o 
  -2   3   7      401.24      502.48     13.97 o 
  -1   3   7       75.87      112.59      9.51 o 
   0   3   7     6520.02     6130.72    115.28 o 
   1   3   7     3441.11     3183.84     84.13 o 
   2   3   7      105.34      114.78     11.01 o 
   3   3   7      386.43      354.25     14.17 o 
   4   3   7      260.73      258.33     15.20 o 
   5   3   7        3.68        0.31     11.70 o 
   6   3   7        3.36       -6.88     10.52 o 
   7   3   7      694.08      701.88     29.99 o 
   8   3   7      202.49      198.30     19.99 o 
   9   3   7      167.38      197.14     29.98 o 
 -15   4   7      355.56      340.99     20.33 o 
 -14   4   7        4.33       -9.96     14.47 o 
 -13   4   7       29.99       15.64     13.25 o 
 -12   4   7      390.86      397.59     25.58 o 
 -11   4   7       13.35       27.86     13.60 o 
 -10   4   7     1946.22     1729.30     49.25 o 
  -9   4   7      580.87      655.65     17.04 o 
  -8   4   7       60.36       78.57      7.42 o 
  -7   4   7     3476.35     3446.30     56.22 o 
  -6   4   7       11.07        4.36      4.62 o 
  -5   4   7       52.95       73.34      7.41 o 
  -4   4   7      703.73      658.53     20.28 o 
  -3   4   7       65.32       87.64      7.37 o 
  -2   4   7      228.63      172.00      8.88 o 
  -1   4   7     3739.98     3914.78     62.08 o 
   0   4   7     2059.96     2253.86     47.45 o 
   1   4   7     2371.70     2267.99     67.12 o 
   2   4   7       27.12       37.22      9.27 o 
   3   4   7       81.73       86.57     10.99 o 
   4   4   7      259.74      244.95     19.20 o 
   5   4   7       19.25       12.10      9.49 o 
   6   4   7       11.16       11.79     13.36 o 
   7   4   7      307.39      303.25     21.64 o 
   8   4   7      146.44      149.64     19.32 o 
 -15   5   7       12.09       25.37     16.10 o 
 -14   5   7        0.48        5.23     15.11 o 
 -13   5   7       29.47       11.81     16.82 o 
 -12   5   7      419.73      420.60     21.46 o 
 -11   5   7     1036.08     1061.98     31.06 o 
 -10   5   7      413.62      427.92     21.27 o 
  -9   5   7      318.20      280.42     12.69 o 
  -8   5   7      776.57      754.33     16.70 o 
  -7   5   7      586.09      581.92     18.63 o 
  -6   5   7       60.82       47.39      9.12 o 
  -5   5   7      103.37       55.60      6.88 o 
  -4   5   7        9.22       11.18      4.76 o 
  -3   5   7      621.41      592.45     12.10 o 
  -2   5   7       66.33       45.60      8.18 o 
  -1   5   7      186.62      141.63      7.90 o 
   0   5   7     2318.05     2137.84     32.83 o 
   1   5   7      885.78      852.20     20.54 o 
   2   5   7       30.31       30.07      8.35 o 
   3   5   7      924.05      834.54     25.81 o 
   4   5   7       90.33      105.64     11.13 o 
   5   5   7       24.58       35.88     14.84 o 
   6   5   7      340.83      271.57     20.39 o 
   7   5   7        5.55       -8.93     16.52 o 
   8   5   7       84.25      114.31     20.00 o 
 -15   6   7      558.76      616.49     30.05 o 
 -14   6   7      296.76      320.13     20.83 o 
 -13   6   7       15.41        4.21     14.57 o 
 -12   6   7     2107.11     2059.65     52.61 o 
 -11   6   7      301.23      340.38     19.32 o 
 -10   6   7     1172.03     1071.79     33.23 o 
  -9   6   7      120.52      102.89     11.19 o 
  -8   6   7      448.42      510.75     21.52 o 
  -7   6   7     8139.38     7952.22    107.03 o 
  -6   6   7      524.29      518.41     12.97 o 
  -5   6   7      625.21      647.81     16.84 o 
  -4   6   7     6405.89     6372.72     78.97 o 
  -3   6   7     3479.59     3817.72     52.66 o 
  -2   6   7      102.10       93.11      7.38 o 
  -1   6   7     4847.18     5076.88     74.07 o 
   0   6   7     1648.53     1643.23     27.02 o 
   1   6   7     2010.27     1849.46     26.58 o 
   2   6   7        9.64       26.74      9.15 o 
   3   6   7       46.46       42.56     10.02 o 
   4   6   7      705.12      754.65     27.51 o 
   5   6   7      595.13      653.67     27.91 o 
   6   6   7        3.68       30.42     16.33 o 
   7   6   7      538.02      617.45     29.96 o 
   8   6   7      477.42      516.24     28.65 o 
 -15   7   7       24.90       14.66     19.71 o 
 -14   7   7      689.38      581.03     40.12 o 
 -13   7   7      618.88      593.92     29.42 o 
 -12   7   7       99.53      104.04     19.21 o 
 -11   7   7      339.29      292.02     18.70 o 
 -10   7   7       17.73       22.38     12.21 o 
  -9   7   7      705.60      705.58     19.78 o 
  -8   7   7     1473.70     1403.97     28.72 o 
  -7   7   7      303.16      286.10     14.18 o 
  -6   7   7       36.13       43.98      5.96 o 
  -5   7   7       64.78       87.03      6.74 o 
  -4   7   7      228.98      245.92     11.12 o 
  -3   7   7     1349.52     1439.22     33.66 o 
  -2   7   7      241.96      272.43     10.35 o 
  -1   7   7      305.98      312.82     11.56 o 
   0   7   7      570.02      544.23     14.92 o 
   1   7   7      300.54      323.36     12.04 o 
   2   7   7      301.12      280.05     12.08 o 
   3   7   7      359.63      364.71     20.17 o 
   4   7   7       37.33       31.84     13.13 o 
   5   7   7      113.75       95.10     16.76 o 
   6   7   7      185.49      184.37     18.76 o 
   7   7   7       67.75       72.81     17.60 o 
   8   7   7       25.89       54.55     18.37 o 
 -14   8   7      371.54      344.51     36.81 o 
 -13   8   7      303.89      230.92     21.08 o 
 -12   8   7      848.48      782.78     79.18 o 
 -11   8   7      153.64      158.86     18.98 o 
 -10   8   7      131.09      120.38     16.17 o 
  -9   8   7       16.70       18.96      9.32 o 
  -8   8   7      534.48      518.00     17.44 o 
  -7   8   7       69.98       81.01      9.15 o 
  -6   8   7     1498.34     1495.57     25.17 o 
  -5   8   7     1511.06     1375.93     52.55 o 
  -4   8   7      630.11      680.91     17.85 o 
  -3   8   7        0.30       21.08      6.86 o 
  -2   8   7     2288.97     2085.36     32.60 o 
  -1   8   7      139.65       95.77      8.38 o 
   0   8   7       90.79       76.03      7.57 o 
   1   8   7      908.07      910.05     19.78 o 
   2   8   7      562.09      501.96     19.96 o 
   3   8   7      837.69      811.12     22.88 o 
   4   8   7       76.17       99.00     16.42 o 
   5   8   7        8.97       12.43     13.94 o 
   6   8   7      148.56      102.33     19.00 o 
   7   8   7        4.64       11.73     18.28 o 
 -14   9   7      314.86      315.60     76.79 o 
 -13   9   7        9.98       -8.06     18.89 o 
 -12   9   7       23.32        4.92     17.15 o 
 -11   9   7      514.80      503.63     26.38 o 
 -10   9   7      272.60      263.61     14.51 o 
  -9   9   7        0.61       -9.01      9.28 o 
  -8   9   7      318.21      298.59     14.60 o 
  -7   9   7      457.43      378.91     19.03 o 
  -6   9   7      447.10      449.23     16.03 o 
  -5   9   7     1221.53     1156.83     25.07 o 
  -4   9   7      306.15      292.33     11.16 o 
  -3   9   7     2027.93     2068.30     40.11 o 
  -2   9   7      458.98      491.09     14.45 o 
  -1   9   7        0.26       -0.59      7.37 o 
   0   9   7       69.69       77.81      8.52 o 
   1   9   7       40.03       26.49      9.85 o 
   2   9   7       61.10       61.67     10.61 o 
   3   9   7     1046.78     1026.23     26.79 o 
   4   9   7      213.77      201.17     18.39 o 
   5   9   7      212.27      208.41     20.26 o 
   6   9   7       24.23       36.75     20.17 o 
   7   9   7        3.12      -11.74     31.77 o 
 -13  10   7      766.04      784.40     71.02 o 
 -12  10   7       97.33       92.99     26.87 o 
 -11  10   7       19.75       10.16     20.58 o 
 -10  10   7      125.58      129.14     13.29 o 
  -9  10   7      185.54      202.46     18.24 o 
  -8  10   7      376.53      394.63     16.91 o 
  -7  10   7      223.09      226.43     30.85 o 
  -6  10   7       51.40       42.70      9.64 o 
  -5  10   7     1743.37     1788.39     34.35 o 
  -4  10   7      109.20       89.87     10.30 o 
  -3  10   7     1180.32     1102.05     23.61 o 
  -2  10   7     1123.34     1082.32     21.53 o 
  -1  10   7      181.13      179.49     10.33 o 
   0  10   7       24.44       23.82     10.08 o 
   1  10   7      117.68      106.53     11.98 o 
   2  10   7       11.07        4.91     10.75 o 
   3  10   7      821.70      834.32     32.68 o 
   4  10   7       67.95       77.99     13.62 o 
   5  10   7      122.94      149.67     29.02 o 
   6  10   7      359.02      386.88     24.28 o 
 -13  11   7      147.41      167.41     48.92 o 
 -12  11   7      296.91      279.91     67.30 o 
 -11  11   7        6.08      -15.03     24.39 o 
 -10  11   7      497.11      471.29     20.27 o 
  -9  11   7      722.52      694.89     32.92 o 
  -8  11   7       27.14       -5.69     13.37 o 
  -7  11   7       25.62       39.59     12.91 o 
  -6  11   7      954.37      959.04     29.47 o 
  -5  11   7      231.42      222.10     13.07 o 
  -4  11   7      308.79      296.71     13.91 o 
  -3  11   7       35.56       28.24     10.04 o 
  -2  11   7      877.72      886.64     31.94 o 
  -1  11   7      944.70      956.58     23.81 o 
   0  11   7       16.68        9.32     10.39 o 
   1  11   7       47.45       54.24     11.75 o 
   2  11   7      554.36      606.98     21.68 o 
   3  11   7        1.39        3.63     12.62 o 
   4  11   7        0.21        8.40     13.35 o 
   5  11   7      556.54      548.74     32.96 o 
   6  11   7        0.56       16.70     18.08 o 
 -12  12   7       55.91       33.28     18.77 o 
 -11  12   7       30.77       15.03     18.35 o 
 -10  12   7       30.00       17.52     13.32 o 
  -9  12   7       75.18       54.48     14.93 o 
  -8  12   7       69.55       77.17     14.78 o 
  -7  12   7       26.71       21.64     14.38 o 
  -6  12   7      482.46      502.81     23.23 o 
  -5  12   7      147.28      160.26     12.74 o 
  -4  12   7      134.68      141.67     19.19 o 
  -3  12   7        4.82      -10.20     10.20 o 
  -2  12   7       75.25       62.81     15.03 o 
  -1  12   7      222.08      227.75     14.30 o 
   0  12   7        8.47        5.66     10.95 o 
   1  12   7      103.23      106.48     13.27 o 
   2  12   7        8.95        5.82     11.84 o 
   3  12   7        0.14      -11.82     11.82 o 
   4  12   7        0.25       11.04     13.51 o 
   5  12   7        4.21      -10.91     20.16 o 
 -11  13   7       46.92       22.82     18.19 o 
 -10  13   7      182.69      167.64     19.45 o 
  -9  13   7      361.23      375.21     22.49 o 
  -8  13   7      187.93      160.66     18.18 o 
  -7  13   7       10.21        1.58     12.77 o 
  -6  13   7      274.99      268.54     18.42 o 
  -5  13   7      241.60      224.87     14.52 o 
  -4  13   7      104.68       91.90     12.21 o 
  -3  13   7      201.31      204.86     24.39 o 
  -2  13   7      435.80      449.95     23.97 o 
  -1  13   7      569.67      578.54     27.74 o 
   0  13   7      290.48      274.97     15.72 o 
   1  13   7       53.44       42.05     13.24 o 
   2  13   7       65.21       72.33     13.97 o 
   3  13   7        1.40       13.36     14.08 o 
   4  13   7       10.25        9.18     14.48 o 
 -10  14   7       31.60       27.17     17.21 o 
  -9  14   7      170.63      131.77     19.25 o 
  -8  14   7      128.41      105.89     18.43 o 
  -7  14   7       94.69       43.02     16.50 o 
  -6  14   7       74.59       85.52     16.64 o 
  -5  14   7      335.58      348.64     20.33 o 
  -4  14   7        3.11      -11.71     21.78 o 
  -3  14   7      352.87      333.39     26.96 o 
  -2  14   7      278.41      287.22     25.40 o 
  -1  14   7       11.94       12.47     15.27 o 
   0  14   7       19.67        1.23     16.27 o 
   1  14   7       69.30       68.70     16.87 o 
   2  14   7       24.49        5.25     13.46 o 
   3  14   7       66.36       81.96     19.06 o 
  -9  15   7        3.08      -15.11     24.34 o 
  -8  15   7      155.77      134.63     18.78 o 
  -7  15   7      105.57      110.26     18.90 o 
  -6  15   7        2.31        3.94     23.11 o 
  -5  15   7       46.84       18.27     16.55 o 
  -4  15   7        2.24       -9.72     16.34 o 
  -3  15   7      426.65      433.69     23.84 o 
  -2  15   7       81.52       99.22     19.35 o 
  -1  15   7        4.59      -16.66     16.92 o 
   0  15   7      207.12      222.10     20.75 o 
   1  15   7       21.68       32.56     17.72 o 
   2  15   7       27.28       16.38     26.68 o 
  -7  16   7       92.02      100.59     24.85 o 
  -6  16   7        0.91       10.64     25.12 o 
  -5  16   7       59.38       64.55     25.58 o 
  -4  16   7      406.36      411.90     42.59 o 
  -3  16   7      228.42      263.80     22.82 o 
  -2  16   7      174.03      142.75     21.47 o 
  -1  16   7      114.57      114.02     34.66 o 
   0  16   7        8.55       13.30     18.64 o 
 -16   0   8       41.02       27.05     32.18 o 
 -15   0   8      691.63      730.32     47.04 o 
 -14   0   8     1206.33     1117.99     37.20 o 
 -13   0   8       18.09        4.66     40.89 o 
 -12   0   8      546.72      536.78     32.05 o 
 -11   0   8     2097.39     2078.96     50.75 o 
 -10   0   8     1826.29     1881.86     47.03 o 
  -9   0   8      967.24      947.24     30.52 o 
  -8   0   8     2896.92     2836.49     61.58 o 
  -7   0   8        6.46       12.68     10.18 o 
  -6   0   8     4813.01     4447.69    123.60 o 
  -5   0   8     1532.46     1797.80     57.22 o 
  -4   0   8      276.58      205.02     16.23 o 
  -3   0   8     9554.77     9135.14    238.49 o 
  -2   0   8      724.77      665.22     29.07 o 
  -1   0   8     1577.34     1818.43     57.40 o 
   0   0   8     1439.51     1506.77     49.33 o 
   1   0   8       20.54       27.05     14.67 o 
   2   0   8       28.52       43.65     16.14 o 
   3   0   8     2226.79     2237.18     70.69 o 
   4   0   8      194.15      218.41     23.29 o 
   5   0   8     1023.32      960.93     42.54 o 
   6   0   8        5.81       26.59     19.44 o 
   7   0   8        2.60        2.29     21.46 o 
   8   0   8      121.06      176.23     31.54 o 
 -16   1   8       96.65       81.04     23.67 o 
 -15   1   8        5.66        2.59     13.90 o 
 -14   1   8       53.28       32.16     15.89 o 
 -13   1   8       61.68       31.61     17.67 o 
 -12   1   8       91.40       93.35     11.12 o 
 -11   1   8     1367.47     1375.98     27.53 o 
 -10   1   8     1389.82     1411.70     27.39 o 
  -9   1   8     3389.59     3274.85     49.81 o 
  -8   1   8     3457.74     3445.41     51.35 o 
  -7   1   8      610.85      559.15     25.98 o 
  -6   1   8      637.33      530.49     16.78 o 
  -5   1   8      633.75      645.18     21.23 o 
  -4   1   8     3149.28     2951.13     59.94 o 
  -3   1   8       16.33       17.54      7.81 o 
  -2   1   8      344.87      385.56     16.64 o 
  -1   1   8       95.27       78.61      9.91 o 
   0   1   8     2584.89     2553.20     53.52 o 
   1   1   8       73.04       74.67     11.34 o 
   2   1   8      420.89      362.37     24.30 o 
   3   1   8      486.22      489.63     21.13 o 
   4   1   8     1287.12     1295.89     54.51 o 
   5   1   8      280.50      351.13     19.78 o 
   6   1   8      102.03      140.93     17.85 o 
   7   1   8       11.05       26.80     24.53 o 
   8   1   8        7.19        7.63     19.41 o 
 -16   2   8      189.73      217.66     29.60 o 
 -15   2   8       42.93       19.67     23.63 o 
 -14   2   8      184.32      159.65     17.24 o 
 -13   2   8      217.95      229.40     17.24 o 
 -12   2   8      187.18      171.23     12.77 o 
 -11   2   8      157.46      158.94     11.95 o 
 -10   2   8     3646.13     3691.94     59.93 o 
  -9   2   8      111.00      122.44      9.94 o 
  -8   2   8     4185.30     4315.44     60.42 o 
  -7   2   8       70.54       29.91      8.68 o 
  -6   2   8     1402.89     1168.12     25.04 o 
  -5   2   8     1092.07     1196.51     30.22 o 
  -4   2   8        8.96       40.16     16.96 o 
  -3   2   8      207.54      166.04     18.89 o 
  -2   2   8     1183.68     1141.45     38.01 o 
  -1   2   8       14.22       16.77      8.92 o 
   0   2   8      636.30      724.36     22.90 o 
   1   2   8      166.07      175.60     13.15 o 
   2   2   8      145.73      147.04     14.67 o 
   3   2   8      212.24      214.72     15.35 o 
   4   2   8       40.22       52.97     13.94 o 
   5   2   8      139.75      126.11     15.31 o 
   6   2   8      223.56      232.65     19.43 o 
   7   2   8       25.18       34.49     16.61 o 
   8   2   8       66.59       39.69     21.91 o 
 -16   3   8      125.90      139.25     18.91 o 
 -15   3   8      144.06      159.70     17.28 o 
 -14   3   8       16.31        6.72     14.29 o 
 -13   3   8       29.29       28.94     13.34 o 
 -12   3   8      991.09      885.61     26.79 o 
 -11   3   8      558.37      609.99     34.20 o 
 -10   3   8     3500.57     3449.28    131.16 o 
  -9   3   8      294.06      366.43     21.49 o 
  -8   3   8     3890.16     3995.58     56.53 o 
  -7   3   8     1825.90     1847.84     29.76 o 
  -6   3   8       99.13      102.81      7.62 o 
  -5   3   8       75.54       78.47     10.37 o 
  -4   3   8     3436.27     3176.01     51.90 o 
  -3   3   8       24.86       34.81      8.49 o 
  -2   3   8     1104.78     1250.45     47.54 o 
  -1   3   8      224.83      169.81     14.03 o 
   0   3   8      813.12      822.37     25.54 o 
   1   3   8      636.56      687.64     22.85 o 
   2   3   8      178.47      197.40     14.40 o 
   3   3   8      146.57      139.39     14.19 o 
   4   3   8     1051.79     1086.16     31.98 o 
   5   3   8       77.83       87.54     15.37 o 
   6   3   8       36.01        4.29     18.16 o 
   7   3   8      168.55      207.68     22.61 o 
   8   3   8        0.73      -14.95     14.95 o 
 -15   4   8      260.71      257.45     20.41 o 
 -14   4   8       92.54       88.41     16.54 o 
 -13   4   8      521.35      520.21     33.21 o 
 -12   4   8       75.91       73.34     13.90 o 
 -11   4   8      880.05      987.97     27.90 o 
 -10   4   8     1590.47     1660.70     44.68 o 
  -9   4   8     1210.49     1230.67     47.82 o 
  -8   4   8     2562.26     2533.61     80.14 o 
  -7   4   8      146.89      121.95      7.34 o 
  -6   4   8      185.16      146.14      8.00 o 
  -5   4   8      984.03      976.16     18.80 o 
  -4   4   8     1742.12     1795.23     55.07 o 
  -3   4   8     1165.49     1112.02     23.02 o 
  -2   4   8     1920.56     1774.33     32.43 o 
  -1   4   8     3284.66     3173.46     64.22 o 
   0   4   8        6.75       12.43      9.74 o 
   1   4   8      211.35      185.35     32.73 o 
   2   4   8      536.73      498.40     20.97 o 
   3   4   8        2.60       12.85     13.30 o 
   4   4   8       36.57       39.98     11.92 o 
   5   4   8        3.34        3.19     10.11 o 
   6   4   8      290.52      297.48     22.57 o 
   7   4   8      254.60      280.59     21.60 o 
 -15   5   8       26.13        1.72     16.94 o 
 -14   5   8       49.66       27.65     18.77 o 
 -13   5   8      297.26      236.13     17.28 o 
 -12   5   8     1284.16     1208.48     37.72 o 
 -11   5   8      188.27      152.52     16.96 o 
 -10   5   8       14.45       -4.14     12.73 o 
  -9   5   8     6078.34     5802.84     79.41 o 
  -8   5   8       32.32       21.97      6.90 o 
  -7   5   8      253.06      203.38     12.42 o 
  -6   5   8     3526.78     3313.86     46.73 o 
  -5   5   8      638.08      617.40     13.07 o 
  -4   5   8       58.83       61.88      6.46 o 
  -3   5   8      787.91      847.39     19.98 o 
  -2   5   8      451.07      469.58     25.23 o 
  -1   5   8     2116.23     1900.64     76.28 o 
   0   5   8      667.11      652.00     22.97 o 
   1   5   8       78.27       88.51     10.46 o 
   2   5   8     2566.13     2472.01     44.71 o 
   3   5   8       97.16      106.41     11.58 o 
   4   5   8      366.75      340.82     15.65 o 
   5   5   8      622.14      656.04     32.32 o 
   6   5   8      624.64      667.53     30.09 o 
   7   5   8      129.11      131.98     20.82 o 
 -15   6   8       15.67        3.91     25.26 o 
 -14   6   8      101.64      109.66     29.25 o 
 -13   6   8       55.43       38.70     18.22 o 
 -12   6   8      214.83      189.51     18.45 o 
 -11   6   8      618.23      589.24     27.73 o 
 -10   6   8       83.70       53.47     13.08 o 
  -9   6   8        8.59       15.57      9.35 o 
  -8   6   8       57.41       66.17      8.19 o 
  -7   6   8      360.89      339.95     12.56 o 
  -6   6   8      153.58      167.55      8.75 o 
  -5   6   8       26.80       25.23      5.91 o 
  -4   6   8        3.39        5.93      6.82 o 
  -3   6   8      511.86      528.07     14.47 o 
  -2   6   8      620.94      618.79     15.63 o 
  -1   6   8      135.81      129.69      9.10 o 
   0   6   8      184.35      187.73     10.06 o 
   1   6   8        6.73       -1.88      9.27 o 
   2   6   8      128.55      132.30     12.23 o 
   3   6   8      233.22      217.53     13.48 o 
   4   6   8        0.07       -4.93     15.07 o 
   5   6   8        0.70       17.63     15.33 o 
   6   6   8       95.45       99.47     17.56 o 
   7   6   8        1.01       34.77     18.41 o 
 -15   7   8       27.27        2.83     20.10 o 
 -14   7   8     1011.33      905.78     46.63 o 
 -13   7   8       20.44       23.45     34.11 o 
 -12   7   8      468.00      512.49     27.27 o 
 -11   7   8       26.42       12.70     14.93 o 
 -10   7   8       28.14       29.33     14.36 o 
  -9   7   8      492.46      481.63     17.36 o 
  -8   7   8      311.05      277.86     17.79 o 
  -7   7   8        2.19       11.26      4.27 o 
  -6   7   8     3919.68     3703.01     46.60 o 
  -5   7   8      251.48      232.55     18.53 o 
  -4   7   8      862.76      806.40     17.53 o 
  -3   7   8        2.43       14.08      7.40 o 
  -2   7   8      925.40     1012.38     20.28 o 
  -1   7   8      105.57       72.19      8.44 o 
   0   7   8       54.97       64.57      8.72 o 
   1   7   8       17.63       12.16     10.69 o 
   2   7   8     1685.99     1631.77     28.85 o 
   3   7   8      105.81      105.07     15.80 o 
   4   7   8      176.98      172.96     18.21 o 
   5   7   8       37.98       37.18     19.67 o 
   6   7   8      194.79      238.39     45.52 o 
   7   7   8       72.78       63.55     19.61 o 
 -14   8   8       28.82       48.65     25.77 o 
 -13   8   8      801.08      911.61     36.70 o 
 -12   8   8      291.19      266.38     21.28 o 
 -11   8   8      696.91      665.57     29.53 o 
 -10   8   8      496.84      495.73     24.47 o 
  -9   8   8      401.81      405.92     16.83 o 
  -8   8   8       92.05       88.80     10.20 o 
  -7   8   8       39.60       37.92      8.81 o 
  -6   8   8      509.76      519.98     14.76 o 
  -5   8   8     1069.47     1016.73     54.34 o 
  -4   8   8      479.37      502.13     14.59 o 
  -3   8   8     1281.46     1255.34     29.30 o 
  -2   8   8     1456.80     1494.60     26.47 o 
  -1   8   8      429.45      416.65     14.91 o 
   0   8   8       37.82       41.37      9.12 o 
   1   8   8      405.66      412.02     14.76 o 
   2   8   8      297.37      288.46     15.66 o 
   3   8   8      164.66      155.27     16.54 o 
   4   8   8        8.90       21.52     27.97 o 
   5   8   8        0.64      -17.07     17.07 o 
   6   8   8       98.55      112.65     19.64 o 
 -14   9   8      158.17      144.21     23.18 o 
 -13   9   8      178.51      146.15     21.23 o 
 -12   9   8        9.90      -17.84     28.06 o 
 -11   9   8      669.85      639.51     39.75 o 
 -10   9   8      523.96      542.57     20.28 o 
  -9   9   8      227.22      238.82     13.66 o 
  -8   9   8      244.36      238.71     17.04 o 
  -7   9   8     2164.18     2210.64     85.04 o 
  -6   9   8      199.81      201.67     15.94 o 
  -5   9   8      276.45      284.00     13.15 o 
  -4   9   8     2102.15     1991.88     37.73 o 
  -3   9   8      274.69      279.54     11.50 o 
  -2   9   8        4.35       -2.85      8.40 o 
  -1   9   8       12.19       24.28     10.27 o 
   0   9   8     1030.44     1034.46     21.86 o 
   1   9   8      248.03      223.76     12.10 o 
   2   9   8      146.49      131.96     12.90 o 
   3   9   8        3.20       31.31     15.42 o 
   4   9   8     1218.29     1185.08     37.07 o 
   5   9   8        8.07       14.75     17.41 o 
   6   9   8       42.08       39.72     18.92 o 
 -13  10   8       78.56        4.67     19.62 o 
 -12  10   8       57.03       66.31     23.34 o 
 -11  10   8      243.67      232.93     24.89 o 
 -10  10   8       68.07       74.00     12.47 o 
  -9  10   8       20.36       20.71     11.33 o 
  -8  10   8        2.63       -5.33     12.38 o 
  -7  10   8      240.98      230.99     16.72 o 
  -6  10   8      350.62      336.14     18.82 o 
  -5  10   8      180.18      199.12     12.98 o 
  -4  10   8      314.74      267.31     13.53 o 
  -3  10   8       96.24       92.71      9.51 o 
  -2  10   8      328.53      334.90     13.42 o 
  -1  10   8       55.74       66.67      9.66 o 
   0  10   8      365.52      338.37     15.75 o 
   1  10   8       81.73       82.00     10.83 o 
   2  10   8       11.02       -6.96     11.33 o 
   3  10   8      588.63      569.70     27.25 o 
   4  10   8        0.12        0.13     16.05 o 
   5  10   8       39.05       35.49     25.63 o 
 -12  11   8        0.36      -26.15     34.89 o 
 -11  11   8       27.08       20.30     17.91 o 
 -10  11   8       65.48       37.62     12.45 o 
  -9  11   8      168.55      134.00     16.98 o 
  -8  11   8       20.97       13.50     13.79 o 
  -7  11   8      228.53      254.77     22.37 o 
  -6  11   8       70.40       61.70     14.16 o 
  -5  11   8       91.31       93.90     13.38 o 
  -4  11   8       39.41       40.01     11.53 o 
  -3  11   8       27.29       22.43     11.73 o 
  -2  11   8      376.56      361.29     16.61 o 
  -1  11   8       85.22       81.98     12.76 o 
   0  11   8        0.44       -5.84     11.00 o 
   1  11   8       84.06       92.80     12.09 o 
   2  11   8        7.49      -11.86     13.11 o 
   3  11   8        8.77       13.82     13.64 o 
   4  11   8        7.95        1.41     16.06 o 
   5  11   8      148.92      167.20     22.72 o 
 -12  12   8      113.59      124.40     21.56 o 
 -11  12   8      518.04      513.87     39.75 o 
 -10  12   8       12.27      -15.73     15.73 o 
  -9  12   8      153.11      166.42     17.58 o 
  -8  12   8      595.48      598.62     30.67 o 
  -7  12   8       16.09       32.61     14.42 o 
  -6  12   8     1193.92     1223.55     35.45 o 
  -5  12   8      147.54      159.75     13.79 o 
  -4  12   8     1328.06     1312.66     29.59 o 
  -3  12   8      193.98      176.71     17.27 o 
  -2  12   8      429.90      331.37     34.66 o 
  -1  12   8      130.58      138.14     13.73 o 
   0  12   8      717.42      740.39     24.33 o 
   1  12   8      117.22      124.70     13.61 o 
   2  12   8       86.75      100.65     14.83 o 
   3  12   8       44.78       65.96     15.46 o 
   4  12   8       33.13       42.99     15.35 o 
 -11  13   8      221.71      158.99     32.83 o 
 -10  13   8       84.12       64.56     17.57 o 
  -9  13   8       89.29      108.24     32.83 o 
  -8  13   8      147.60      139.56     17.64 o 
  -7  13   8      224.32      245.17     19.67 o 
  -6  13   8       37.25       54.05     15.29 o 
  -5  13   8      854.08      872.07     26.75 o 
  -4  13   8      160.87      175.58     18.19 o 
  -3  13   8        2.02       -8.71     14.45 o 
  -2  13   8       31.76       16.17     15.75 o 
  -1  13   8       76.76       65.65     17.24 o 
   0  13   8      217.35      214.48     16.69 o 
   1  13   8       70.91       75.54     12.40 o 
   2  13   8      239.77      260.03     35.87 o 
   3  13   8        8.31       16.50     16.23 o 
 -10  14   8       16.01       -6.78     27.05 o 
  -9  14   8        0.27        5.85     17.48 o 
  -8  14   8      242.58      232.26     20.47 o 
  -7  14   8        0.75      -20.41     28.01 o 
  -6  14   8        7.93        0.80     16.08 o 
  -5  14   8        3.23       15.71     16.37 o 
  -4  14   8       48.26       38.48     19.90 o 
  -3  14   8        6.50      -15.49     16.66 o 
  -2  14   8      332.90      321.95     22.14 o 
  -1  14   8       60.14       72.38     18.43 o 
   0  14   8      102.31       80.11     20.17 o 
   1  14   8       57.09       49.57     12.71 o 
   2  14   8       26.82       13.90     15.05 o 
  -8  15   8       23.15       34.70     17.46 o 
  -7  15   8        3.93      -14.12     16.92 o 
  -6  15   8       31.76        7.43     21.73 o 
  -5  15   8       46.66       59.68     18.37 o 
  -4  15   8      262.82      267.61     22.27 o 
  -3  15   8        1.47      -10.07     16.70 o 
  -2  15   8       10.59        3.17     18.81 o 
  -1  15   8       93.05       82.80     19.81 o 
   0  15   8        1.24       -6.79     18.61 o 
  -6  16   8       84.84       61.25     24.94 o 
  -5  16   8       57.05       55.29     24.67 o 
  -4  16   8       56.79       55.42     18.95 o 
  -3  16   8       10.23        7.45     17.20 o 
  -2  16   8       28.91       18.38     19.94 o 
 -16   1   9      200.46      249.22     36.31 o 
 -15   1   9        5.52      -14.86     19.60 o 
 -14   1   9      187.05      200.83     17.25 o 
 -13   1   9     1881.54     1744.40     34.03 o 
 -12   1   9       76.94      101.91     12.39 o 
 -11   1   9      456.81      414.02     15.84 o 
 -10   1   9       46.34       29.80      9.80 o 
  -9   1   9     1100.57     1089.49     23.62 o 
  -8   1   9     2430.13     2343.21     43.87 o 
  -7   1   9       35.87       -1.83      9.29 o 
  -6   1   9     1274.29     1016.58     29.20 o 
  -5   1   9     4796.62     4148.03     82.14 o 
  -4   1   9       82.65       50.97     10.43 o 
  -3   1   9        5.37        5.17      9.27 o 
  -2   1   9     2589.52     2474.56     52.58 o 
  -1   1   9      172.20      185.20     13.23 o 
   0   1   9      527.02      496.49     20.70 o 
   1   1   9        5.30        7.85     12.75 o 
   2   1   9      390.47      450.39     21.37 o 
   3   1   9      162.53      142.98     24.21 o 
   4   1   9      168.23      159.94     17.14 o 
   5   1   9       73.03       57.91     15.53 o 
   6   1   9      319.00      305.74     21.33 o 
   7   1   9        8.19       11.25     18.89 o 
 -16   2   9       99.50       43.21     28.98 o 
 -15   2   9        1.55       -4.93     23.68 o 
 -14   2   9      257.48      249.77     19.71 o 
 -13   2   9      563.19      601.13     25.32 o 
 -12   2   9     3221.62     3080.86     49.66 o 
 -11   2   9       92.54      111.21     13.14 o 
 -10   2   9      759.65      719.59     19.80 o 
  -9   2   9      183.08      180.41     12.93 o 
  -8   2   9       37.56       63.78     10.92 o 
  -7   2   9     2083.99     2076.67     39.59 o 
  -6   2   9      669.96      664.79     36.95 o 
  -5   2   9       10.34       10.38      9.94 o 
  -4   2   9     2452.72     2491.04     63.59 o 
  -3   2   9       69.61       56.55     11.51 o 
  -2   2   9      261.31      262.14     14.53 o 
  -1   2   9     1145.67     1221.33     31.80 o 
   0   2   9     2768.98     2719.72     57.41 o 
   1   2   9     2027.87     2141.16     59.37 o 
   2   2   9     3644.21     3704.87     76.05 o 
   3   2   9       42.68       33.91     12.98 o 
   4   2   9      109.63       88.60     15.58 o 
   5   2   9        1.69        1.00     28.84 o 
   6   2   9       16.01       15.62     17.55 o 
   7   2   9       68.52       75.43     32.14 o 
 -15   3   9      783.57      854.41     31.31 o 
 -14   3   9      352.64      360.36     20.17 o 
 -13   3   9       61.54       62.33     15.63 o 
 -12   3   9        2.12        6.85     12.47 o 
 -11   3   9       20.39       27.19     10.28 o 
 -10   3   9      430.75      459.04     28.46 o 
  -9   3   9      175.89      202.40     13.25 o 
  -8   3   9      248.71      223.49     10.82 o 
  -7   3   9     3551.64     3527.67     51.00 o 
  -6   3   9     3382.11     3399.71     49.36 o 
  -5   3   9      407.56      417.60     19.26 o 
  -4   3   9     3416.43     3610.36     73.15 o 
  -3   3   9       43.51       54.84     11.60 o 
  -2   3   9       21.89       21.36     10.38 o 
  -1   3   9       45.09       74.31     14.40 o 
   0   3   9     3562.58     3428.96     69.96 o 
   1   3   9      114.25      114.52     12.80 o 
   2   3   9       95.46      113.52     14.73 o 
   3   3   9      283.37      312.35     18.12 o 
   4   3   9      243.97      242.36     24.80 o 
   5   3   9        3.31       -9.30     14.77 o 
   6   3   9       68.72       35.44     29.94 o 
   7   3   9      123.43      144.38     23.88 o 
 -15   4   9        0.53      -11.37     16.31 o 
 -14   4   9      233.76      226.92     18.72 o 
 -13   4   9        7.79        0.32     13.99 o 
 -12   4   9       59.71       23.47     16.79 o 
 -11   4   9      636.95      603.25     27.17 o 
 -10   4   9        1.07       16.20      7.44 o 
  -9   4   9        1.18       -8.12      8.12 o 
  -8   4   9      464.00      427.68     17.38 o 
  -7   4   9       29.26       77.88      8.64 o 
  -6   4   9     1561.60     1578.30     31.28 o 
  -5   4   9       28.66       29.54      9.14 o 
  -4   4   9      302.49      329.80     13.94 o 
  -3   4   9     3982.43     3755.55    155.69 o 
  -2   4   9       78.06       58.34     10.79 o 
  -1   4   9       55.71      103.57     22.24 o 
   0   4   9      221.58      183.73     14.27 o 
   1   4   9      193.32      206.90     15.84 o 
   2   4   9      195.11      213.59     16.92 o 
   3   4   9       22.02       30.28     21.00 o 
   4   4   9      125.07      136.48     17.15 o 
   5   4   9      144.89      144.82     20.35 o 
   6   4   9        1.10       19.49     19.72 o 
 -15   5   9      546.08      551.75     25.49 o 
 -14   5   9       25.78       25.64     30.30 o 
 -13   5   9       43.01       25.99     18.21 o 
 -12   5   9       68.40       86.85     18.40 o 
 -11   5   9      227.23      246.74     19.58 o 
 -10   5   9        0.87       -7.37     24.94 o 
  -9   5   9       70.30       69.87      7.95 o 
  -8   5   9      647.60      648.10     16.60 o 
  -7   5   9     2145.66     2031.46     64.44 o 
  -6   5   9      930.82      955.36     24.46 o 
  -5   5   9      165.31      153.40     11.07 o 
  -4   5   9      752.24      761.42     19.95 o 
  -3   5   9      244.12      215.39     11.79 o 
  -2   5   9       91.65       96.44     10.15 o 
  -1   5   9      417.13      410.37     19.29 o 
   0   5   9       26.08       31.00     12.47 o 
   1   5   9       20.79       43.10     12.58 o 
   2   5   9      183.36      165.69     13.24 o 
   3   5   9      138.95      130.36     13.46 o 
   4   5   9       14.94       28.32     17.02 o 
   5   5   9       15.64       20.51     33.33 o 
   6   5   9       10.91       14.33     20.21 o 
 -15   6   9       18.95      -17.16     19.85 o 
 -14   6   9      654.31      646.96     32.93 o 
 -13   6   9       73.67       37.96     18.34 o 
 -12   6   9      430.65      428.32     24.93 o 
 -11   6   9     1797.15     1759.06     46.75 o 
 -10   6   9     1376.12     1292.94     37.51 o 
  -9   6   9       20.37       18.24      9.71 o 
  -8   6   9     1428.42     1292.20     25.97 o 
  -7   6   9       20.31       -1.20      7.09 o 
  -6   6   9      729.20      735.91     19.73 o 
  -5   6   9      728.43      658.70     16.53 o 
  -4   6   9      208.52      218.60     10.74 o 
  -3   6   9     1332.28     1263.09     23.46 o 
  -2   6   9     2685.49     2512.73     41.99 o 
  -1   6   9      327.26      311.25     12.28 o 
   0   6   9     1836.49     1707.15     34.63 o 
   1   6   9      420.98      481.82     19.75 o 
   2   6   9        9.25       16.24     11.89 o 
   3   6   9       92.62      120.11     17.61 o 
   4   6   9      610.49      671.98     31.15 o 
   5   6   9      149.05      141.52     26.09 o 
   6   6   9        0.88      -15.18     21.68 o 
 -14   7   9        4.14       12.26     20.65 o 
 -13   7   9      223.25      231.49     22.98 o 
 -12   7   9      216.49      237.83     21.74 o 
 -11   7   9      238.07      232.13     19.50 o 
 -10   7   9      199.42      204.17     18.81 o 
  -9   7   9       14.45        8.81      9.97 o 
  -8   7   9       14.64       28.81     10.06 o 
  -7   7   9      138.95      138.16     11.12 o 
  -6   7   9      743.24      749.56     23.90 o 
  -5   7   9      709.55      706.76     17.44 o 
  -4   7   9     2385.89     2399.26     37.12 o 
  -3   7   9       98.24       65.14      8.87 o 
  -2   7   9      641.15      680.57     18.08 o 
  -1   7   9     1624.68     1657.26     29.48 o 
   0   7   9      869.61      925.71     21.49 o 
   1   7   9       23.26       35.09     11.72 o 
   2   7   9       48.55       41.08     15.20 o 
   3   7   9       38.84       18.29     15.85 o 
   4   7   9      204.40      232.71     22.00 o 
   5   7   9       77.82      109.37     16.68 o 
 -14   8   9        0.13      -28.89     47.45 o 
 -13   8   9      378.89      376.06     26.12 o 
 -12   8   9      340.53      315.53     22.98 o 
 -11   8   9       69.32       47.47     17.60 o 
 -10   8   9       19.14       16.44     15.61 o 
  -9   8   9      165.71      194.38     13.77 o 
  -8   8   9       66.88       48.02     17.01 o 
  -7   8   9      547.53      525.75     22.11 o 
  -6   8   9      300.80      167.67     30.90 o 
  -5   8   9     2114.80     2157.23     42.09 o 
  -4   8   9     2218.15     2197.07     35.23 o 
  -3   8   9      222.77      229.89     11.16 o 
  -2   8   9      130.94      102.66     12.02 o 
  -1   8   9      177.17      198.41     11.74 o 
   0   8   9      237.50      224.13     12.48 o 
   1   8   9       91.02       66.96     16.23 o 
   2   8   9      692.28      740.75     31.69 o 
   3   8   9      115.54       60.70     18.41 o 
   4   8   9       54.53       63.77     15.38 o 
   5   8   9       51.25       55.47     17.14 o 
 -13   9   9        1.49       -3.46     47.50 o 
 -12   9   9      410.73      423.82     25.99 o 
 -11   9   9       52.07       43.03     16.70 o 
 -10   9   9       12.56        5.49     11.64 o 
  -9   9   9        4.58       -1.36     12.96 o 
  -8   9   9        1.41       -8.75     12.42 o 
  -7   9   9      231.02      243.94     17.68 o 
  -6   9   9      118.84      131.21     12.23 o 
  -5   9   9        1.88        1.95      5.66 o 
  -4   9   9      341.94      407.17     15.19 o 
  -3   9   9        3.03       15.54      8.89 o 
  -2   9   9        7.82        0.70      9.15 o 
  -1   9   9       58.91       76.69     10.82 o 
   0   9   9      144.92      155.01     20.24 o 
   1   9   9      479.50      491.24     20.70 o 
   2   9   9       30.69       26.51     16.86 o 
   3   9   9      111.85       80.35     23.47 o 
   4   9   9       62.20       68.86     16.24 o 
   5   9   9      305.81      325.80     25.81 o 
 -13  10   9       38.04       35.69     20.82 o 
 -12  10   9      319.90      361.34     24.44 o 
 -11  10   9      146.75      163.59     19.57 o 
 -10  10   9      458.88      502.36     25.04 o 
  -9  10   9      851.27      879.81     30.29 o 
  -8  10   9      344.08      377.90     20.49 o 
  -7  10   9       19.05       33.15     14.67 o 
  -6  10   9      140.32      122.77     17.65 o 
  -5  10   9       89.16       73.53     12.10 o 
  -4  10   9      683.99      741.46     19.01 o 
  -3  10   9       14.70       33.60      9.82 o 
  -2  10   9      283.37      309.18     13.30 o 
  -1  10   9      639.34      659.23     32.63 o 
   0  10   9       69.89       60.76     13.44 o 
   1  10   9        3.22        7.56     12.27 o 
   2  10   9      126.72      137.39     20.93 o 
   3  10   9        2.24       -1.32     13.93 o 
   4  10   9       52.37       69.14     19.54 o 
 -12  11   9       29.00       16.84     52.26 o 
 -11  11   9        0.15       -9.72     23.47 o 
 -10  11   9       44.24       38.13     16.46 o 
  -9  11   9      432.35      451.58     24.80 o 
  -8  11   9      376.36      383.41     29.75 o 
  -7  11   9       61.44       49.80     15.95 o 
  -6  11   9      177.47      177.67     17.01 o 
  -5  11   9      147.93      174.12     14.04 o 
  -4  11   9      116.97      146.86     21.73 o 
  -3  11   9      460.89      447.24     16.67 o 
  -2  11   9     1315.22     1310.71     30.57 o 
  -1  11   9       23.52        7.62     12.40 o 
   0  11   9       52.78       50.61     15.80 o 
   1  11   9      324.26      316.18     18.62 o 
   2  11   9        7.29      -14.20     14.20 o 
   3  11   9      256.63      299.26     19.61 o 
 -11  12   9       43.26       44.65     29.43 o 
 -10  12   9        8.15       18.37     16.09 o 
  -9  12   9        0.69       11.38     15.85 o 
  -8  12   9        0.55      -15.89     15.89 o 
  -7  12   9        1.22       -7.19     15.64 o 
  -6  12   9        6.04        2.75     15.36 o 
  -5  12   9        7.39        8.03     11.67 o 
  -4  12   9       79.27       78.58     13.76 o 
  -3  12   9      175.91      193.58     18.09 o 
  -2  12   9        0.73      -11.83     15.64 o 
  -1  12   9      104.38      103.34     14.69 o 
   0  12   9        0.55      -10.72     13.96 o 
   1  12   9      120.65      119.45     15.72 o 
   2  12   9       86.37      106.75     16.42 o 
 -10  13   9      202.83      218.87     27.65 o 
  -9  13   9       93.58       89.59     18.05 o 
  -8  13   9       70.36       68.73     17.22 o 
  -7  13   9      139.98      150.58     19.43 o 
  -6  13   9       73.71       65.58     16.45 o 
  -5  13   9       10.14       -4.89     12.89 o 
  -4  13   9       14.48        0.09     16.34 o 
  -3  13   9      156.57      126.91     17.85 o 
  -2  13   9      551.53      569.38     29.17 o 
  -1  13   9       47.88       29.57     17.81 o 
   0  13   9      188.21      153.82     16.26 o 
   1  13   9       50.93       54.11     15.84 o 
  -9  14   9      378.00      358.16     23.37 o 
  -8  14   9        9.52      -14.88     16.46 o 
  -7  14   9       14.15       10.69     17.89 o 
  -6  14   9       10.72       -8.71     23.84 o 
  -5  14   9        0.03      -15.53     15.53 o 
  -4  14   9        3.47       -1.63     16.61 o 
  -3  14   9        3.53       -1.99     17.69 o 
  -2  14   9      123.11      111.38     18.93 o 
  -1  14   9      161.04      151.75     21.45 o 
   0  14   9        1.83       11.33     19.16 o 
  -7  15   9      230.09      225.65     31.45 o 
  -6  15   9       49.06       84.63     28.24 o 
  -5  15   9        0.86       -4.13     22.92 o 
  -4  15   9      144.03      143.16     20.23 o 
  -3  15   9       14.22       -8.07     18.05 o 
  -2  15   9        0.27       -6.32     18.37 o 
 -15   0  10      345.51      329.63     36.40 o 
 -14   0  10      219.99      208.60     30.17 o 
 -13   0  10      405.81      374.57     34.80 o 
 -12   0  10      394.27      320.13     22.01 o 
 -11   0  10       13.47       27.52     38.14 o 
 -10   0  10     3122.38     3106.67    125.62 o 
  -9   0  10     2153.26     2097.08     71.70 o 
  -8   0  10     2041.85     1819.99     64.28 o 
  -7   0  10     5780.22     5109.52    143.04 o 
  -6   0  10       23.57       58.96     18.80 o 
  -5   0  10      711.39      652.02     33.28 o 
  -4   0  10     1978.23     1802.38     61.25 o 
  -3   0  10        3.83       12.93     15.13 o 
  -2   0  10      268.57      266.73     23.47 o 
  -1   0  10        8.95        4.68     16.14 o 
   0   0  10      189.75      149.55     22.10 o 
   1   0  10     3208.13     3122.47     93.16 o 
   2   0  10      588.20      505.86     34.66 o 
   3   0  10      342.42      381.80     29.71 o 
   4   0  10     1259.01     1194.93     52.54 o 
   5   0  10       15.35       46.40     25.58 o 
   6   0  10       19.66       19.90     27.78 o 
 -15   1  10      320.74      286.88     21.30 o 
 -14   1  10      323.26      305.62     25.70 o 
 -13   1  10       19.93       13.75     13.70 o 
 -12   1  10      171.56      169.54     13.89 o 
 -11   1  10      225.21      269.11     14.92 o 
 -10   1  10       22.88       35.94     11.05 o 
  -9   1  10        1.93        1.18     10.89 o 
  -8   1  10        3.51        3.63     14.53 o 
  -7   1  10      691.55      707.47     46.40 o 
  -6   1  10      715.62      646.82     24.35 o 
  -5   1  10       10.15      -10.88     10.88 o 
  -4   1  10      593.84      556.16     22.68 o 
  -3   1  10     1368.41     1365.18     35.50 o 
  -2   1  10      189.08      173.60     14.50 o 
  -1   1  10      961.70      972.88     29.48 o 
   0   1  10       16.21       12.70     12.51 o 
   1   1  10      170.43      145.34     14.28 o 
   2   1  10      240.44      223.52     17.73 o 
   3   1  10       65.67       83.29     15.39 o 
   4   1  10       15.33       33.14     16.82 o 
   5   1  10        3.25        5.89     21.04 o 
   6   1  10       23.89       11.30     18.82 o 
 -15   2  10      324.13      308.01     25.51 o 
 -14   2  10      286.50      268.68     19.72 o 
 -13   2  10        0.42      -13.65     13.65 o 
 -12   2  10      601.87      566.60     19.69 o 
 -11   2  10       15.11       -3.77     12.37 o 
 -10   2  10       42.68       41.17     11.52 o 
  -9   2  10       47.81       48.83     12.06 o 
  -8   2  10      137.10      131.20     12.61 o 
  -7   2  10      250.22      226.06     16.87 o 
  -6   2  10      172.70      216.57     15.62 o 
  -5   2  10       21.31       37.62     11.93 o 
  -4   2  10      283.74      280.22     26.22 o 
  -3   2  10      487.61      600.44     23.61 o 
  -2   2  10      209.31      198.79     15.23 o 
  -1   2  10     1606.10     1625.32     40.61 o 
   0   2  10      166.59      163.15     15.02 o 
   1   2  10      628.78      607.81     23.95 o 
   2   2  10       13.58       19.37     13.78 o 
   3   2  10       34.78       52.05     14.11 o 
   4   2  10      106.06      110.11     17.86 o 
   5   2  10      359.53      373.75     23.89 o 
 -15   3  10      178.89      200.42     32.33 o 
 -14   3  10      318.76      307.09     21.40 o 
 -13   3  10       70.46       60.66     15.65 o 
 -12   3  10      119.33      141.87     19.71 o 
 -11   3  10      477.80      497.31     21.19 o 
 -10   3  10       71.96       42.49     11.35 o 
  -9   3  10       27.03       44.28     20.10 o 
  -8   3  10      179.16      208.22     13.52 o 
  -7   3  10       98.70       73.59     13.30 o 
  -6   3  10      622.78      576.69     32.69 o 
  -5   3  10        8.54      -12.33     12.33 o 
  -4   3  10      457.35      446.47     20.43 o 
  -3   3  10     1583.31     1618.60     39.94 o 
  -2   3  10      108.99      102.60     14.37 o 
  -1   3  10       58.24       80.92     12.89 o 
   0   3  10       69.85       79.78     13.12 o 
   1   3  10       65.14       30.02     12.60 o 
   2   3  10      841.81      742.68     26.93 o 
   3   3  10      300.19      350.34     21.05 o 
   4   3  10      103.57      113.63     42.45 o 
   5   3  10       12.35       10.81     18.05 o 
 -15   4  10       15.73       -1.81     16.37 o 
 -14   4  10       81.15       78.37     21.33 o 
 -13   4  10       27.65       29.46     18.57 o 
 -12   4  10      406.54      391.14     24.59 o 
 -11   4  10      504.73      487.52     25.12 o 
 -10   4  10      324.28      330.52     16.42 o 
  -9   4  10     1588.40     1636.79     29.25 o 
  -8   4  10     2148.76     2052.37     48.53 o 
  -7   4  10     1236.62     1204.42     54.50 o 
  -6   4  10      399.08      398.46     16.31 o 
  -5   4  10      763.09      758.75     26.83 o 
  -4   4  10      344.38      344.51     18.28 o 
  -3   4  10      169.97      207.39     33.74 o 
  -2   4  10      654.46      627.11     25.03 o 
  -1   4  10     1215.09     1183.81     33.89 o 
   0   4  10      149.40      133.52     15.63 o 
   1   4  10       71.25       82.66     15.19 o 
   2   4  10      121.47      164.83     20.03 o 
   3   4  10      364.65      384.01     22.03 o 
   4   4  10      362.05      404.04     19.33 o 
   5   4  10      347.78      405.55     27.45 o 
 -15   5  10       28.96       31.44     31.18 o 
 -14   5  10      183.34      204.02     22.61 o 
 -13   5  10      258.21      297.18     23.44 o 
 -12   5  10       56.38       25.59     17.80 o 
 -11   5  10       42.45       33.18     17.34 o 
 -10   5  10     1311.57     1260.70     38.70 o 
  -9   5  10       85.20       64.57      9.88 o 
  -8   5  10      483.97      547.36     16.83 o 
  -7   5  10      293.04      266.95     10.46 o 
  -6   5  10       44.53       22.43      9.95 o 
  -5   5  10     1258.53     1306.47     28.32 o 
  -4   5  10      194.28      148.81     12.54 o 
  -3   5  10        8.70        1.88     11.12 o 
  -2   5  10     1847.35     1787.59     42.91 o 
  -1   5  10     1403.54     1375.05     49.10 o 
   0   5  10      192.43      161.28     15.55 o 
   1   5  10      372.83      396.31     22.74 o 
   2   5  10      171.55      178.21     15.37 o 
   3   5  10      513.42      500.26     21.69 o 
   4   5  10      120.47      128.81     35.62 o 
   5   5  10       46.60       54.01     26.18 o 
 -14   6  10       78.94       56.34     20.35 o 
 -13   6  10      399.52      376.80     25.16 o 
 -12   6  10        1.13       -9.20     16.64 o 
 -11   6  10       32.55       24.81     17.10 o 
 -10   6  10      328.87      318.85     21.18 o 
  -9   6  10      130.38      121.40     12.73 o 
  -8   6  10      392.66      409.63     17.41 o 
  -7   6  10       12.87       10.05     10.01 o 
  -6   6  10        4.75       -5.03      8.25 o 
  -5   6  10        7.79       17.91      8.58 o 
  -4   6  10       11.53        6.06      9.04 o 
  -3   6  10        0.14       -8.55      8.55 o 
  -2   6  10      152.68      180.51     13.46 o 
  -1   6  10       65.63       59.29     11.13 o 
   0   6  10      150.93      147.01     13.76 o 
   1   6  10        6.13       -2.08     11.79 o 
   2   6  10       46.93       48.96     12.79 o 
   3   6  10       53.39       68.65     19.83 o 
   4   6  10      104.67      108.95     22.25 o 
   5   6  10       80.31       91.97     23.29 o 
 -14   7  10        1.57       -4.29     20.44 o 
 -13   7  10      522.73      614.96     30.57 o 
 -12   7  10      132.08      132.15     19.54 o 
 -11   7  10       67.84       51.72     16.72 o 
 -10   7  10      229.82      241.62     19.41 o 
  -9   7  10      367.50      332.89     16.27 o 
  -8   7  10       63.20       95.89     14.41 o 
  -7   7  10      162.47      153.23     12.64 o 
  -6   7  10        1.34        4.85      8.68 o 
  -5   7  10     1237.66     1219.93     24.20 o 
  -4   7  10      417.72      386.71     15.54 o 
  -3   7  10      227.77      231.72     12.39 o 
  -2   7  10      597.56      597.40     18.11 o 
  -1   7  10      167.51      161.98     13.83 o 
   0   7  10      150.90      156.96     14.20 o 
   1   7  10      494.74      498.64     28.32 o 
   2   7  10       57.85       48.19     16.99 o 
   3   7  10      198.10      166.54     20.98 o 
   4   7  10      227.61      247.64     24.59 o 
 -14   8  10       36.06       28.83     22.23 o 
 -13   8  10       46.81       20.91     18.03 o 
 -12   8  10      130.73      136.63     21.05 o 
 -11   8  10       84.64       87.37     17.85 o 
 -10   8  10      240.04      268.64     20.00 o 
  -9   8  10     1092.53     1234.35     36.34 o 
  -8   8  10      510.91      498.56     25.26 o 
  -7   8  10       72.94      102.10     15.24 o 
  -6   8  10     1490.28     1533.55     28.05 o 
  -5   8  10       49.16       58.63      9.88 o 
  -4   8  10       16.03       19.59      9.69 o 
  -3   8  10        3.46       12.84      9.82 o 
  -2   8  10      131.24      158.73     12.07 o 
  -1   8  10      176.18      163.54     12.34 o 
   0   8  10       91.50      106.84     18.81 o 
   1   8  10        4.36        1.42     16.21 o 
   2   8  10      128.15      150.36     20.22 o 
   3   8  10      108.31      114.94     19.83 o 
   4   8  10       38.56       19.41     20.91 o 
 -13   9  10        3.00       -5.82     28.29 o 
 -12   9  10      199.55      230.97     23.24 o 
 -11   9  10      305.46      313.36     22.53 o 
 -10   9  10       24.54        3.64     15.41 o 
  -9   9  10      118.02      100.74     16.06 o 
  -8   9  10       25.53       56.39     14.89 o 
  -7   9  10      376.44      404.16     21.79 o 
  -6   9  10        8.76        6.65     11.32 o 
  -5   9  10        1.54       -6.59      9.54 o 
  -4   9  10      285.67      323.85     19.11 o 
  -3   9  10     1077.78     1124.47     24.56 o 
  -2   9  10      142.90      142.75     12.59 o 
  -1   9  10      198.70      232.49     13.39 o 
   0   9  10      342.85      370.79     26.77 o 
   1   9  10        5.40      -11.05     17.01 o 
   2   9  10       27.45       25.49     17.90 o 
   3   9  10       97.26      107.84     22.77 o 
 -12  10  10        0.31        5.59     26.13 o 
 -11  10  10       77.53       56.30     25.77 o 
 -10  10  10      110.91      117.88     17.34 o 
  -9  10  10        9.17       15.33     15.22 o 
  -8  10  10      263.19      251.42     19.35 o 
  -7  10  10      886.91      867.22     30.02 o 
  -6  10  10      115.56      123.67     13.74 o 
  -5  10  10        2.44        3.14     11.64 o 
  -4  10  10      559.71      576.80     18.45 o 
  -3  10  10       25.73       30.62     10.81 o 
  -2  10  10       51.18       55.15     11.94 o 
  -1  10  10       41.94       55.78     20.30 o 
   0  10  10        1.40        9.09     14.30 o 
   1  10  10      382.00      353.62     24.05 o 
   2  10  10      111.51      114.55     22.05 o 
   3  10  10        3.99        9.80     20.16 o 
 -12  11  10      114.72      106.18     32.09 o 
 -11  11  10      129.12      100.22     30.90 o 
 -10  11  10       15.95        1.80     32.32 o 
  -9  11  10        0.28       -6.07     15.30 o 
  -8  11  10       11.99        9.39     16.80 o 
  -7  11  10      216.56      222.21     18.50 o 
  -6  11  10       30.71       12.59     19.44 o 
  -5  11  10       21.41       15.49     12.46 o 
  -4  11  10      382.55      407.01     18.73 o 
  -3  11  10      296.96      304.57     14.50 o 
  -2  11  10        0.47      -11.27     13.11 o 
  -1  11  10        0.19      -13.40     13.49 o 
   0  11  10      101.77       75.09     15.20 o 
   1  11  10       58.55       93.43     15.68 o 
   2  11  10        5.72      -11.55     35.76 o 
 -11  12  10      238.89      267.74     36.13 o 
 -10  12  10       69.44       62.36     19.08 o 
  -9  12  10       43.62       30.48     17.89 o 
  -8  12  10      248.23      225.27     19.27 o 
  -7  12  10      543.84      598.18     29.08 o 
  -6  12  10      194.51      191.48     19.97 o 
  -5  12  10       16.98       13.17     12.80 o 
  -4  12  10      132.57      122.31     14.73 o 
  -3  12  10      294.02      289.17     22.79 o 
  -2  12  10      203.03      231.22     17.37 o 
  -1  12  10      106.59       95.34     15.71 o 
   0  12  10       18.90       22.71     15.85 o 
   1  12  10      280.80      271.22     19.37 o 
  -9  13  10        5.05        5.88     17.09 o 
  -8  13  10       66.87       48.95     17.79 o 
  -7  13  10      122.43       93.27     18.83 o 
  -6  13  10      100.01      113.26     19.48 o 
  -5  13  10       78.03       79.58     17.84 o 
  -4  13  10        2.19      -16.07     16.83 o 
  -3  13  10      106.24      129.60     21.19 o 
  -2  13  10       29.28       54.62     17.91 o 
  -1  13  10       72.22      106.31     26.59 o 
  -7  14  10       13.48       10.36     17.32 o 
  -6  14  10       84.57       86.83     25.31 o 
  -5  14  10      118.32      130.40     20.95 o 
  -4  14  10       10.23      -17.84     18.77 o 
  -3  14  10       92.46       88.19     21.16 o 
  -2  14  10       69.96       56.14     24.62 o 
 -15   1  11      215.84      222.27     21.21 o 
 -14   1  11       40.97        3.51     13.53 o 
 -13   1  11      390.40      448.88     18.79 o 
 -12   1  11      784.73      906.53     24.97 o 
 -11   1  11       50.56       58.77     13.24 o 
 -10   1  11      125.03      143.88     14.71 o 
  -9   1  11      933.80      928.21     31.68 o 
  -8   1  11       15.49        1.18     12.88 o 
  -7   1  11       61.98       77.11     21.13 o 
  -6   1  11     1093.50      921.51     42.77 o 
  -5   1  11        3.60       49.05     13.47 o 
  -4   1  11      499.84      537.54     24.79 o 
  -3   1  11        6.83       -3.07     12.38 o 
  -2   1  11      523.66      537.94     36.58 o 
  -1   1  11      788.42      792.65     33.60 o 
   0   1  11      246.05      232.90     17.78 o 
   1   1  11      154.48      162.76     23.84 o 
   2   1  11     1556.71     1658.55     44.44 o 
   3   1  11        9.62        0.83     14.91 o 
   4   1  11       37.90       24.04     18.44 o 
 -15   2  11      161.25      175.96     19.54 o 
 -14   2  11      344.08      367.52     21.42 o 
 -13   2  11      569.36      612.55     22.60 o 
 -12   2  11        6.51       -4.83     13.29 o 
 -11   2  11       73.24       84.50     16.76 o 
 -10   2  11        8.23       10.01     12.86 o 
  -9   2  11      543.26      511.32     25.99 o 
  -8   2  11      446.46      402.47     21.70 o 
  -7   2  11      882.08      710.97     27.09 o 
  -6   2  11      271.31      260.36     18.57 o 
  -5   2  11     3605.62     3642.43     76.47 o 
  -4   2  11       44.66       49.11     14.44 o 
  -3   2  11      387.34      429.63     22.36 o 
  -2   2  11      118.36      138.91     22.65 o 
  -1   2  11        6.49       -3.00     13.02 o 
   0   2  11      177.37      153.99     16.16 o 
   1   2  11      171.71      206.35     17.89 o 
   2   2  11       54.76       42.81     16.92 o 
   3   2  11      327.50      355.20     23.61 o 
   4   2  11       46.24       69.28     18.57 o 
 -15   3  11       17.16       -2.17     16.65 o 
 -14   3  11      318.29      341.90     25.61 o 
 -13   3  11      260.79      263.44     31.77 o 
 -12   3  11      181.88      206.34     16.85 o 
 -11   3  11     1786.78     1729.36     38.24 o 
 -10   3  11      722.04      652.21     23.42 o 
  -9   3  11       25.23       31.95     12.60 o 
  -8   3  11      530.63      522.59     36.81 o 
  -7   3  11      233.61      212.14     51.99 o 
  -6   3  11       11.28       -0.60     13.13 o 
  -5   3  11       16.21       70.90     22.24 o 
  -4   3  11      623.48      535.79     25.11 o 
  -3   3  11      397.15      432.74     26.68 o 
  -2   3  11      184.73      145.84     15.91 o 
  -1   3  11       65.89       66.55     26.41 o 
   0   3  11      803.51      825.33     82.98 o 
   1   3  11      485.71      479.26     26.13 o 
   2   3  11        9.98       32.09     14.84 o 
   3   3  11      390.54      492.88     25.92 o 
   4   3  11       88.70      137.85     21.06 o 
 -15   4  11        4.91        3.29     21.48 o 
 -14   4  11       36.56       25.43     21.26 o 
 -13   4  11      197.14      224.29     23.83 o 
 -12   4  11      107.55       97.55     20.33 o 
 -11   4  11        4.17       -1.42     13.66 o 
 -10   4  11     1738.62     1695.54     37.37 o 
  -9   4  11       81.21       76.45     13.10 o 
  -8   4  11      329.10      283.93     15.88 o 
  -7   4  11        6.41        8.35     13.30 o 
  -6   4  11        4.49        2.85     12.69 o 
  -5   4  11       73.91       95.51     14.76 o 
  -4   4  11      610.56      611.72     25.51 o 
  -3   4  11       55.52       54.17     15.53 o 
  -2   4  11      977.71      955.07     30.26 o 
  -1   4  11       67.20       34.00     14.95 o 
   0   4  11      282.32      303.66     20.03 o 
   1   4  11      198.37      207.89     19.09 o 
   2   4  11       13.17       16.93     15.53 o 
   3   4  11      153.14      174.87     19.77 o 
   4   4  11       75.01       56.56     20.11 o 
 -14   5  11       94.81       99.08     22.85 o 
 -13   5  11       28.70       21.38     17.45 o 
 -12   5  11       22.40       11.86     25.63 o 
 -11   5  11      179.24      209.40     20.18 o 
 -10   5  11      297.79      382.30     18.03 o 
  -9   5  11        6.61       -1.70     10.46 o 
  -8   5  11        8.00        7.69     10.76 o 
  -7   5  11      100.42       99.02     14.18 o 
  -6   5  11       14.20       28.66     15.04 o 
  -5   5  11        7.64        5.20     14.27 o 
  -4   5  11        0.98       14.70     14.85 o 
  -3   5  11      115.52      115.41     15.54 o 
  -2   5  11        9.88       16.05     14.06 o 
  -1   5  11      109.56      127.78     21.59 o 
   0   5  11      557.62      539.93     26.60 o 
   1   5  11       14.75       10.39     18.29 o 
   2   5  11        7.92       -6.59     13.36 o 
   3   5  11       18.16       10.79     14.72 o 
 -14   6  11       60.70       45.19     21.78 o 
 -13   6  11        0.80      -12.26     34.29 o 
 -12   6  11      324.25      359.27     24.60 o 
 -11   6  11       60.48       57.33     18.44 o 
 -10   6  11     1073.39     1138.81     37.64 o 
  -9   6  11       52.21       63.95     12.25 o 
  -8   6  11       53.39       27.88     11.78 o 
  -7   6  11     1157.84     1291.29     41.52 o 
  -6   6  11      106.21      125.74     11.14 o 
  -5   6  11      483.77      505.17     17.72 o 
  -4   6  11      706.30      786.12     23.85 o 
  -3   6  11      809.37      787.80     29.93 o 
  -2   6  11      396.33      416.26     19.05 o 
  -1   6  11      175.49      227.66     19.54 o 
   0   6  11       38.57       42.95     12.31 o 
   1   6  11      306.87      330.71     18.04 o 
   2   6  11        7.88       14.18     14.44 o 
   3   6  11      104.57       84.20     20.86 o 
 -14   7  11       71.19       28.59     20.96 o 
 -13   7  11      210.89      213.25     23.89 o 
 -12   7  11      402.03      462.34     27.42 o 
 -11   7  11      631.22      685.49     31.86 o 
 -10   7  11      424.00      495.13     37.50 o 
  -9   7  11      124.32      135.46     17.97 o 
  -8   7  11     1022.75     1008.08     33.43 o 
  -7   7  11       57.17       82.19     13.03 o 
  -6   7  11      406.17      394.44     15.99 o 
  -5   7  11        8.65        2.56     10.45 o 
  -4   7  11      135.26      118.51     11.25 o 
  -3   7  11      409.77      389.28     17.50 o 
  -2   7  11      681.08      665.23     22.74 o 
  -1   7  11        5.02        1.46     12.11 o 
   0   7  11      184.67      184.16     15.58 o 
   1   7  11      397.74      429.02     19.62 o 
   2   7  11      108.66      138.01     23.66 o 
   3   7  11      242.98      249.04     27.69 o 
 -13   8  11       34.89       40.64     21.65 o 
 -12   8  11      315.47      367.35     24.91 o 
 -11   8  11      110.22      146.06     31.18 o 
 -10   8  11        0.18       22.01     23.84 o 
  -9   8  11       10.45      -10.83     29.02 o 
  -8   8  11      292.45      289.29     20.68 o 
  -7   8  11      345.94      402.38     53.91 o 
  -6   8  11        8.68       14.14     10.13 o 
  -5   8  11      565.88      561.17     18.65 o 
  -4   8  11       69.76       59.84     11.39 o 
  -3   8  11        3.29      -10.22     10.22 o 
  -2   8  11      199.68      210.31     15.76 o 
  -1   8  11      230.12      205.72     17.91 o 
   0   8  11        5.79        4.59     14.46 o 
   1   8  11      300.67      330.56     41.49 o 
   2   8  11        9.87       32.41     19.53 o 
 -12   9  11        1.25      -25.03     25.03 o 
 -11   9  11       11.98        9.35     27.42 o 
 -10   9  11       73.06       84.30     18.08 o 
  -9   9  11       19.50       29.50     15.75 o 
  -8   9  11      793.90      856.38     31.39 o 
  -7   9  11       16.13       12.75     16.28 o 
  -6   9  11      561.05      545.99     21.68 o 
  -5   9  11        8.33       29.68     11.55 o 
  -4   9  11      268.58      241.32     14.07 o 
  -3   9  11       72.72       74.12     12.10 o 
  -2   9  11       74.05       85.48     12.86 o 
  -1   9  11       72.33       60.05     18.77 o 
   0   9  11      199.56      226.48     21.60 o 
   1   9  11       64.18       57.31     19.77 o 
   2   9  11       93.18       66.16     20.00 o 
 -12  10  11       49.84       11.00     30.07 o 
 -11  10  11        0.72       -9.26     25.31 o 
 -10  10  11       10.78       15.76     16.62 o 
  -9  10  11       34.91       33.18     21.69 o 
  -8  10  11      158.68      176.37     20.44 o 
  -7  10  11       73.23       54.53     17.03 o 
  -6  10  11        4.47       25.27     13.08 o 
  -5  10  11      332.53      362.81     18.34 o 
  -4  10  11       25.01       43.52     16.23 o 
  -3  10  11      318.76      359.09     15.85 o 
  -2  10  11       86.60      102.27     15.47 o 
  -1  10  11        1.94       -9.88     15.06 o 
   0  10  11       13.35        1.89     19.35 o 
   1  10  11        0.07       13.15     19.41 o 
 -11  11  11       36.98       -7.98     29.71 o 
 -10  11  11      433.02      432.25     25.55 o 
  -9  11  11      411.75      475.99     26.23 o 
  -8  11  11       59.07       36.58     18.21 o 
  -7  11  11        6.23        8.32     16.68 o 
  -6  11  11      351.08      336.49     21.46 o 
  -5  11  11      101.72      116.54     15.85 o 
  -4  11  11      449.38      484.86     21.90 o 
  -3  11  11       86.61       58.00     15.39 o 
  -2  11  11      136.99      150.53     21.61 o 
  -1  11  11      403.54      407.38     21.53 o 
   0  11  11        3.38       15.79     16.52 o 
  -9  12  11       12.13       14.76     19.19 o 
  -8  12  11       13.37       31.34     19.00 o 
  -7  12  11       25.83       32.64     17.65 o 
  -6  12  11       20.08       25.80     19.44 o 
  -5  12  11       86.79       75.35     15.55 o 
  -4  12  11        3.62       12.44     17.64 o 
  -3  12  11       13.51       25.82     25.63 o 
  -2  12  11       16.10       24.87     15.25 o 
  -1  12  11        0.17       19.81     16.70 o 
  -7  13  11       59.98       40.97     22.83 o 
  -6  13  11      188.39      174.18     20.67 o 
  -5  13  11       61.66       73.43     20.65 o 
  -4  13  11       74.54       49.12     19.44 o 
  -3  13  11      180.11      200.97     33.70 o 
 -15   0  12      306.19      351.96     28.12 o 
 -14   0  12     1022.78     1149.13     41.75 o 
 -13   0  12       27.14       47.52     20.69 o 
 -12   0  12      465.89      476.34     36.77 o 
 -11   0  12      442.29      492.11     39.15 o 
 -10   0  12      135.27      143.22     27.42 o 
  -9   0  12      185.15      140.75     27.23 o 
  -8   0  12      256.76      263.89     29.62 o 
  -7   0  12     1166.31     1292.85     55.20 o 
  -6   0  12     2542.35     2353.54     79.22 o 
  -5   0  12      291.92      245.73     25.77 o 
  -4   0  12      612.02      666.41     37.59 o 
  -3   0  12      514.70      550.24     37.69 o 
  -2   0  12        3.54       14.67     18.98 o 
  -1   0  12      316.32      419.03     32.28 o 
   0   0  12     1098.86     1209.23     53.73 o 
   1   0  12      171.47      119.29     24.30 o 
   2   0  12       89.39       39.43     26.50 o 
   3   0  12       60.13       67.03     27.87 o 
 -15   1  12       17.94        4.45     17.98 o 
 -14   1  12       41.40       66.46     14.92 o 
 -13   1  12      172.43      148.97     18.02 o 
 -12   1  12        5.87       -6.53     18.41 o 
 -11   1  12      205.55      197.50     19.48 o 
 -10   1  12      154.76      171.16     21.78 o 
  -9   1  12       81.10       62.24     21.59 o 
  -8   1  12      600.73      615.04     28.62 o 
  -7   1  12      349.74      404.87     22.20 o 
  -6   1  12       82.84       99.40     16.76 o 
  -5   1  12        5.10      -11.06     15.23 o 
  -4   1  12      267.46      238.79     19.31 o 
  -3   1  12       17.31       34.19     15.90 o 
  -2   1  12        7.14       -0.62     13.87 o 
  -1   1  12        0.94      -13.70     13.70 o 
   0   1  12      100.62       80.86     16.12 o 
   1   1  12      171.21      155.44     18.98 o 
   2   1  12        1.79        0.65     21.32 o 
   3   1  12        1.79        0.13     16.55 o 
 -14   2  12       28.24       55.43     20.52 o 
 -13   2  12       40.84       29.91     16.26 o 
 -12   2  12       20.75       16.34     15.21 o 
 -11   2  12       64.35       76.55     15.53 o 
 -10   2  12      228.58      231.44     19.92 o 
  -9   2  12        9.37        8.20     16.52 o 
  -8   2  12      912.50      764.49     30.05 o 
  -7   2  12       85.00      122.81     16.85 o 
  -6   2  12      227.25      181.47     18.82 o 
  -5   2  12      210.96      206.70     24.25 o 
  -4   2  12       24.02       72.66     26.27 o 
  -3   2  12       97.23       78.36     16.97 o 
  -2   2  12      548.64      463.44     24.05 o 
  -1   2  12       16.18       21.48     14.48 o 
   0   2  12      191.76      168.44     18.70 o 
   1   2  12      195.42      218.18     20.91 o 
   2   2  12       30.91       23.59     17.09 o 
   3   2  12      197.46      162.27     21.71 o 
 -14   3  12       17.27       32.70     21.52 o 
 -13   3  12      179.97      194.27     24.10 o 
 -12   3  12      147.68      169.15     16.75 o 
 -11   3  12      410.92      401.10     25.23 o 
 -10   3  12      201.02      209.17     16.50 o 
  -9   3  12        5.06       -7.07     14.93 o 
  -8   3  12      313.40      347.68     24.30 o 
  -7   3  12      237.00      247.04     19.47 o 
  -6   3  12        3.03       -3.27     14.33 o 
  -5   3  12        6.98       51.23     15.53 o 
  -4   3  12     1141.55     1048.67     33.08 o 
  -3   3  12        4.66       -0.23     15.61 o 
  -2   3  12       70.02       55.42     23.98 o 
  -1   3  12       15.51       48.82     17.04 o 
   0   3  12       99.49      101.25     17.53 o 
   1   3  12      117.36      108.16     17.87 o 
   2   3  12        5.87       -5.23     16.53 o 
 -14   4  12      210.26      262.70     51.62 o 
 -13   4  12      235.59      209.62     22.98 o 
 -12   4  12      210.23      239.69     23.93 o 
 -11   4  12      186.05      182.92     23.97 o 
 -10   4  12      228.09      274.65     17.95 o 
  -9   4  12       37.55       12.13     17.33 o 
  -8   4  12      534.37      473.17     24.52 o 
  -7   4  12       91.38       64.95     16.46 o 
  -6   4  12      335.44      307.73     21.08 o 
  -5   4  12      718.62      737.30     29.32 o 
  -4   4  12      309.09      268.02     40.44 o 
  -3   4  12      131.36      155.82     21.41 o 
  -2   4  12      580.40      560.92     25.86 o 
  -1   4  12      154.57      192.14     23.61 o 
   0   4  12       29.73       39.04     15.51 o 
   1   4  12      106.38      123.65     18.58 o 
   2   4  12        0.28      -17.66     18.05 o 
 -14   5  12       13.92        8.73     21.70 o 
 -13   5  12       44.00       49.37     20.40 o 
 -12   5  12      882.36      988.10     38.59 o 
 -11   5  12        2.24        8.46     18.20 o 
 -10   5  12        5.55        2.99     14.00 o 
  -9   5  12      985.45     1129.37     42.96 o 
  -8   5  12      466.79      483.66     26.00 o 
  -7   5  12       39.63       51.48     16.20 o 
  -6   5  12      970.47     1004.17     32.89 o 
  -5   5  12      128.09      114.05     16.32 o 
  -4   5  12     1076.58     1062.15     55.20 o 
  -3   5  12      184.73      223.30     19.61 o 
  -2   5  12      144.68      118.08     17.41 o 
  -1   5  12      304.70      312.78     33.19 o 
   0   5  12       12.82       13.88     15.33 o 
   1   5  12        5.67        6.13     15.32 o 
   2   5  12      228.66      251.23     20.46 o 
 -13   6  12        8.32      -21.73     22.19 o 
 -12   6  12       33.11       51.17     19.53 o 
 -11   6  12       88.60       65.14     18.89 o 
 -10   6  12       12.20        7.06     22.83 o 
  -9   6  12       49.08       67.75     13.55 o 
  -8   6  12       29.14       18.40     12.37 o 
  -7   6  12       27.98       11.01     12.38 o 
  -6   6  12       41.31       45.62     13.02 o 
  -5   6  12        1.80      -10.22     12.54 o 
  -4   6  12        2.12       -8.94     12.31 o 
  -3   6  12        7.03       18.34     12.37 o 
  -2   6  12      119.21       88.07     14.79 o 
  -1   6  12      165.22      153.30     16.67 o 
   0   6  12       26.82       37.77     15.42 o 
   1   6  12        0.33        2.29     14.60 o 
   2   6  12        2.37        1.81     19.74 o 
 -13   7  12        1.93       12.33     20.97 o 
 -12   7  12      196.01      221.36     23.75 o 
 -11   7  12       15.95       21.36     25.12 o 
 -10   7  12       24.31      -15.40     21.82 o 
  -9   7  12      451.27      504.52     27.68 o 
  -8   7  12        3.84       17.55     13.17 o 
  -7   7  12       27.94       16.11     13.61 o 
  -6   7  12      597.75      619.45     25.13 o 
  -5   7  12      156.82      153.45     14.47 o 
  -4   7  12      159.98      167.00     20.52 o 
  -3   7  12        6.39       11.96     13.74 o 
  -2   7  12       80.72       57.87     15.45 o 
  -1   7  12      216.22      223.86     16.89 o 
   0   7  12        0.93       -2.20     14.75 o 
   1   7  12        9.64       -7.68     18.35 o 
 -12   8  12       35.69       46.49     30.72 o 
 -11   8  12       10.24       32.73     25.77 o 
 -10   8  12      108.49      142.40     30.81 o 
  -9   8  12       37.31       47.32     18.07 o 
  -8   8  12      239.01      207.65     27.19 o 
  -7   8  12        9.92       43.46     14.07 o 
  -6   8  12       14.20        6.23     11.74 o 
  -5   8  12      245.75      314.75     15.59 o 
  -4   8  12      211.62      199.95     14.98 o 
  -3   8  12       15.83       17.15     13.40 o 
  -2   8  12      389.05      406.56     20.40 o 
  -1   8  12      133.41      152.19     16.85 o 
   0   8  12       21.03        0.78     25.95 o 
 -12   9  12        1.67       11.74     26.04 o 
 -11   9  12      214.47      257.93     32.28 o 
 -10   9  12      462.41      537.04     40.99 o 
  -9   9  12        5.78      -16.30     16.30 o 
  -8   9  12      369.76      411.23     23.73 o 
  -7   9  12      536.72      560.85     31.31 o 
  -6   9  12        2.50        5.40     13.79 o 
  -5   9  12       67.01       91.36     13.04 o 
  -4   9  12       31.94       44.68     12.84 o 
  -3   9  12        9.76        0.21     17.73 o 
  -2   9  12      117.39      103.92     16.19 o 
  -1   9  12        1.69      -11.24     17.07 o 
   0   9  12       81.39       75.31     21.07 o 
 -11  10  12       35.69        3.85     29.98 o 
 -10  10  12      124.84      121.98     20.95 o 
  -9  10  12       32.89       14.74     16.92 o 
  -8  10  12      112.89      132.74     19.69 o 
  -7  10  12      203.90      251.36     21.80 o 
  -6  10  12      440.96      427.45     20.69 o 
  -5  10  12       87.21      118.06     18.75 o 
  -4  10  12        2.72        3.64     13.03 o 
  -3  10  12       54.53       59.79     13.61 o 
  -2  10  12        8.95       22.61     23.01 o 
  -1  10  12       12.39       31.36     42.77 o 
  -9  11  12       30.64       29.86     32.96 o 
  -8  11  12       16.05       -1.28     17.81 o 
  -7  11  12      107.18       68.43     37.14 o 
  -6  11  12        0.27       14.26     17.92 o 
  -5  11  12       20.52       20.51     15.44 o 
  -4  11  12       13.78       31.88     15.67 o 
  -3  11  12       15.00       -6.32     14.57 o 
  -7  12  12       62.58       78.47     20.81 o 
  -6  12  12      111.16      111.41     21.49 o 
  -5  12  12       99.07       79.33     21.39 o 
 -14   1  13      116.84      155.25     18.97 o 
 -13   1  13      192.44      212.89     23.18 o 
 -12   1  13       72.69       64.35     20.06 o 
 -11   1  13        1.03       25.30     17.75 o 
 -10   1  13        1.87       21.67     18.76 o 
  -9   1  13      398.84      472.70     26.29 o 
  -8   1  13      487.76      508.23     52.13 o 
  -7   1  13      279.15      246.78     26.64 o 
  -6   1  13      516.51      539.81     26.74 o 
  -5   1  13      561.04      601.78     53.46 o 
  -4   1  13       28.85        9.12     16.05 o 
  -3   1  13      124.56      142.38     18.72 o 
  -2   1  13      400.48      388.47     23.32 o 
  -1   1  13       90.27       51.69     16.66 o 
   0   1  13      141.16      130.19     20.68 o 
   1   1  13       78.59       95.44     18.74 o 
 -14   2  13        4.38       21.39     19.48 o 
 -13   2  13      397.09      475.64     23.02 o 
 -12   2  13      400.31      426.83     25.36 o 
 -11   2  13      127.58      152.93     20.19 o 
 -10   2  13      719.31      700.64     31.60 o 
  -9   2  13      169.11      165.88     20.03 o 
  -8   2  13       41.51        6.78     16.62 o 
  -7   2  13        3.52       -7.02     17.70 o 
  -6   2  13      337.81      305.46     22.86 o 
  -5   2  13      130.10      111.16     18.24 o 
  -4   2  13      210.23      205.54     26.22 o 
  -3   2  13       48.51       29.82     35.99 o 
  -2   2  13      456.55      468.57     56.99 o 
  -1   2  13      148.17      178.28     20.05 o 
   0   2  13       11.87       11.77     17.78 o 
   1   2  13        2.82       19.94     19.61 o 
 -13   3  13        2.03       28.53     21.49 o 
 -12   3  13      128.24      151.09     17.58 o 
 -11   3  13       17.59       48.31     31.59 o 
 -10   3  13      400.16      431.31     24.87 o 
  -9   3  13       23.08       11.26     16.63 o 
  -8   3  13      337.60      285.49     34.75 o 
  -7   3  13      564.95      564.45     28.43 o 
  -6   3  13       42.92       28.10     17.06 o 
  -5   3  13        1.62       21.74     18.02 o 
  -4   3  13      518.59      522.12     26.72 o 
  -3   3  13       82.59       86.91     19.27 o 
  -2   3  13      163.24      136.45     18.44 o 
  -1   3  13       86.43       85.90     18.59 o 
   0   3  13       22.18        9.82     18.90 o 
   1   3  13       97.10       82.56     34.89 o 
 -13   4  13       12.99       32.73     34.80 o 
 -12   4  13        6.20        9.47     19.12 o 
 -11   4  13      265.75      271.16     31.31 o 
 -10   4  13        4.27       -4.16     17.94 o 
  -9   4  13       63.38       82.91     20.91 o 
  -8   4  13       46.23       57.78     26.36 o 
  -7   4  13       17.13       10.74     16.94 o 
  -6   4  13      214.93      181.92     20.09 o 
  -5   4  13      245.49      253.52     22.41 o 
  -4   4  13      108.34      115.97     17.89 o 
  -3   4  13      443.34      457.48     24.86 o 
  -2   4  13        1.70        7.92     16.01 o 
  -1   4  13        3.95       -1.07     16.21 o 
   0   4  13        4.65        5.73     17.51 o 
 -13   5  13       35.24       18.67     22.19 o 
 -12   5  13        0.86        7.74     20.32 o 
 -11   5  13       25.02       17.42     28.33 o 
 -10   5  13       50.04       76.93     19.40 o 
  -9   5  13       31.34       31.47     17.18 o 
  -8   5  13      186.17      190.62     20.87 o 
  -7   5  13      232.27      264.30     23.29 o 
  -6   5  13       48.64       56.21     18.12 o 
  -5   5  13        0.96       23.86     28.47 o 
  -4   5  13       46.44       29.72     33.83 o 
  -3   5  13        9.60       28.52     17.73 o 
  -2   5  13        2.72        5.39     18.70 o 
  -1   5  13       57.24       84.32     20.00 o 
   0   5  13       42.84       24.67     19.61 o 
 -12   6  13       35.95       24.30     26.96 o 
 -11   6  13      816.84      939.38     53.18 o 
 -10   6  13       48.55      120.85     30.81 o 
  -9   6  13        6.75       24.64     17.67 o 
  -8   6  13      538.64      627.26     31.25 o 
  -7   6  13        0.95      -21.99     22.69 o 
  -6   6  13       45.64       49.16     14.48 o 
  -5   6  13       60.97       60.71     14.96 o 
  -4   6  13        9.60       -8.88     13.78 o 
  -3   6  13      865.65      930.40     29.22 o 
  -2   6  13      151.57      162.87     17.45 o 
  -1   6  13        6.71       37.49     15.73 o 
   0   6  13      194.52      204.78     18.86 o 
 -12   7  13       40.05       36.03     31.45 o 
 -11   7  13        9.21       11.92     25.22 o 
 -10   7  13      272.75      261.87     33.56 o 
  -9   7  13      214.01      217.03     33.74 o 
  -8   7  13       63.63      106.96     19.63 o 
  -7   7  13      124.71      151.07     20.82 o 
  -6   7  13       80.75       81.97     15.96 o 
  -5   7  13       58.90       75.25     14.18 o 
  -4   7  13      155.83      156.97     17.36 o 
  -3   7  13       53.55       74.52     15.77 o 
  -2   7  13        6.47       -7.69     15.20 o 
  -1   7  13        0.05        6.56     15.72 o 
 -11   8  13        1.90      -24.67     29.16 o 
 -10   8  13       27.05       75.74     26.77 o 
  -9   8  13       90.69       46.40     34.89 o 
  -8   8  13      137.93      160.68     20.59 o 
  -7   8  13        0.73        0.70     33.38 o 
  -6   8  13      100.03      122.34     15.97 o 
  -5   8  13       74.85      105.31     16.12 o 
  -4   8  13       51.85       42.81     15.27 o 
  -3   8  13       78.04       85.94     17.14 o 
  -2   8  13        2.97        2.37     20.42 o 
 -10   9  13      139.25      164.13     33.65 o 
  -9   9  13       47.37       74.40     23.47 o 
  -8   9  13        0.25       14.72     19.85 o 
  -7   9  13      154.79      161.61     26.77 o 
  -6   9  13        8.00       12.07     13.35 o 
  -5   9  13        2.10        4.94     14.76 o 
  -4   9  13       11.57       -6.33     15.68 o 
  -3   9  13        2.89       14.01     18.81 o 
  -8  10  13       24.69       52.39     20.79 o 
  -7  10  13       39.98       32.57     19.36 o 
  -6  10  13       16.92       15.28     15.72 o 
  -5  10  13      129.19      126.87     17.48 o 
 -13   0  14        6.84      -24.39     28.15 o 
 -12   0  14        4.57       16.50     29.07 o 
 -11   0  14      757.57      900.50     53.18 o 
 -10   0  14      445.81      438.19     39.61 o 
  -9   0  14        6.29       17.42     27.51 o 
  -8   0  14      350.54      451.03     38.60 o 
  -7   0  14      571.04      680.99     47.59 o 
  -6   0  14       64.96       62.35     25.49 o 
  -5   0  14       23.57       67.49     24.85 o 
  -4   0  14      105.42      107.92     26.77 o 
  -3   0  14       39.94       35.39     24.48 o 
  -2   0  14       54.27       41.63     25.49 o 
  -1   0  14       58.17       54.92     29.89 o 
 -13   1  14       29.97       32.37     20.76 o 
 -12   1  14       26.13       35.18     18.57 o 
 -11   1  14       15.07       42.31     19.46 o 
 -10   1  14        0.78        0.73     20.16 o 
  -9   1  14        0.26       -0.77     23.93 o 
  -8   1  14       13.77       -5.40     22.88 o 
  -7   1  14       53.19       86.55     19.73 o 
  -6   1  14      256.92      255.19     22.83 o 
  -5   1  14       28.62       43.68     18.60 o 
  -4   1  14      309.03      312.42     22.49 o 
  -3   1  14       15.40       18.99     27.60 o 
  -2   1  14       23.77        8.76     22.19 o 
  -1   1  14       24.79       31.35     20.44 o 
 -12   2  14       95.82      109.07     30.72 o 
 -11   2  14       42.76       52.26     20.84 o 
 -10   2  14       72.10       60.54     19.70 o 
  -9   2  14      159.50      172.75     22.88 o 
  -8   2  14        3.16        9.26     17.41 o 
  -7   2  14       31.74       30.89     17.37 o 
  -6   2  14      235.68      221.37     21.34 o 
  -5   2  14       11.42       19.99     18.21 o 
  -4   2  14      140.17      199.22     21.53 o 
  -3   2  14       11.81       -9.15     18.07 o 
  -2   2  14       39.09       45.21     19.13 o 
  -1   2  14       63.32       78.20     34.20 o 
 -12   3  14       81.73       86.42     25.67 o 
 -11   3  14       49.48       71.80     21.20 o 
 -10   3  14       22.99       18.54     20.40 o 
  -9   3  14        6.43       27.94     19.05 o 
  -8   3  14       20.14       16.44     22.05 o 
  -7   3  14       37.41       34.79     20.40 o 
  -6   3  14      218.27      211.78     22.05 o 
  -5   3  14        4.55      -17.87     17.87 o 
  -4   3  14      289.84      314.82     24.84 o 
  -3   3  14       72.42       89.99     19.35 o 
  -2   3  14        0.94       -8.24     18.30 o 
 -12   4  14      233.03      238.03     33.19 o 
 -11   4  14       73.12      101.66     20.49 o 
 -10   4  14       51.23       87.81     18.92 o 
  -9   4  14      453.87      516.64     28.91 o 
  -8   4  14      112.42      114.66     20.97 o 
  -7   4  14      109.61      119.64     20.93 o 
  -6   4  14      173.49      167.74     21.82 o 
  -5   4  14       11.71       12.91     20.31 o 
  -4   4  14       80.23       94.90     21.33 o 
  -3   4  14        4.65       31.89     18.20 o 
  -2   4  14       18.59       10.22     40.16 o 
 -11   5  14       24.32       16.14     30.53 o 
 -10   5  14       95.21      127.10     20.93 o 
  -9   5  14        0.04       15.02     20.29 o 
  -8   5  14      121.80      105.83     21.85 o 
  -7   5  14        0.29       12.91     20.03 o 
  -6   5  14       38.19       30.61     18.97 o 
  -5   5  14      426.66      468.56     38.65 o 
  -4   5  14       59.07       61.43     23.01 o 
  -3   5  14        3.42       -2.02     18.83 o 
  -2   5  14      163.46      168.67     28.70 o 
 -11   6  14       74.29       58.96     32.00 o 
 -10   6  14        0.33        3.21     26.50 o 
  -9   6  14        0.88       10.54     18.96 o 
  -8   6  14        8.60        4.75     21.64 o 
  -7   6  14        2.12       -3.94     18.61 o 
  -6   6  14        9.77       10.06     16.08 o 
  -5   6  14       12.59       26.22     24.79 o 
  -4   6  14       12.31       -1.52     15.71 o 
  -3   6  14        9.97       20.05     21.76 o 
 -10   7  14      109.84      147.72     34.29 o 
  -9   7  14        0.44       38.88     31.45 o 
  -8   7  14      186.34      189.51     23.64 o 
  -7   7  14       47.03       70.97     20.25 o 
  -6   7  14        3.41        0.41     15.94 o 
  -5   7  14      109.25      143.81     17.58 o 
  -4   7  14       21.33       16.66     16.24 o 
  -8   8  14       26.46        5.04     31.27 o 
  -7   8  14        7.92       44.97     48.00 o 
  -6   8  14       49.96       65.96     16.67 o 
 -11   1  15        2.00       16.17     20.60 o 
 -10   1  15      108.14      113.17     24.14 o 
  -9   1  15      274.93      241.62     25.77 o 
  -8   1  15       79.00       65.72     21.37 o 
  -7   1  15       21.05        2.98     20.02 o 
  -6   1  15       33.41      103.15     22.95 o 
  -5   1  15       24.75       41.23     20.22 o 
  -4   1  15       38.01       34.09     21.82 o 
 -10   2  15        5.02       49.75     22.23 o 
  -9   2  15      201.38      229.02     24.64 o 
  -8   2  15      197.54      268.59     34.25 o 
  -7   2  15       74.70       63.91     19.65 o 
  -6   2  15       91.73      164.53     24.39 o 
  -5   2  15      216.13      275.53     24.92 o 
  -4   2  15       23.87       39.12     22.20 o 
 -10   3  15       18.68       34.74     21.14 o 
  -9   3  15        6.60       11.80     20.61 o 
  -8   3  15       66.74       77.57     21.76 o 
  -7   3  15        1.94       16.31     21.56 o 
  -6   3  15       25.31       40.17     22.41 o 
  -5   3  15        0.93       31.86     20.75 o 
  -9   4  15       11.54       34.53     22.44 o 
  -8   4  15        0.16        7.18     22.03 o 
  -7   4  15       84.67       67.16     20.63 o 
  -6   4  15       10.04       19.41     20.62 o 
  -5   4  15       79.17      119.58     22.91 o 
  -8   5  15       15.86       12.37     22.11 o 
  -7   5  15       26.70       37.11     22.83 o 
                                                 
